# Supplementary material for: Coexpression of PalbHLH1 and PalMYB90 Genes From Populus alba Enhances Pathogen Resistance in Poplar by Increasing the Flavonoid Content
Source: Front Plant Sci. 2020 Feb 26;10:1772. doi: 10.3389/fpls.2019.01772 (PMC7054340; doi:10.3389/fpls.2019.01772)
Supplement: Datasheets 2 — The repeated results using Deseq2 and edegR for down-regulated DEGs screening. In the data, WT group gene expression was down-regulated compared to OE group. [file DataSheet_2.xls]

down(edgeR)	down(Deseq2)	down (original data)
PAYT000005	PAYT000005	PAYT000005
PAYT000029	PAYT000017	PAYT000023
PAYT000037	PAYT000029	PAYT000037
PAYT000085	PAYT000037	PAYT000069
PAYT000118	PAYT000069	PAYT000075
PAYT000120	PAYT000075	PAYT000085
PAYT000125	PAYT000085	PAYT000118
PAYT000126	PAYT000118	PAYT000120
PAYT000141	PAYT000120	PAYT000126
PAYT000158	PAYT000125	PAYT000141
PAYT000179	PAYT000126	PAYT000146
PAYT000182	PAYT000136	PAYT000179
PAYT000257	PAYT000141	PAYT000262
PAYT000262	PAYT000160	PAYT000277
PAYT000277	PAYT000161	PAYT000304
PAYT000304	PAYT000179	PAYT000305
PAYT000305	PAYT000182	PAYT000335
PAYT000324	PAYT000244	PAYT000364
PAYT000335	PAYT000257	PAYT000380
PAYT000364	PAYT000262	PAYT000384
PAYT000370	PAYT000277	PAYT000386
PAYT000380	PAYT000304	PAYT000394
PAYT000386	PAYT000305	PAYT000396
PAYT000394	PAYT000324	PAYT000416
PAYT000396	PAYT000335	PAYT000441
PAYT000408	PAYT000345	PAYT000449
PAYT000416	PAYT000364	PAYT000483
PAYT000434	PAYT000370	PAYT000497
PAYT000441	PAYT000380	PAYT000548
PAYT000449	PAYT000386	PAYT000552
PAYT000483	PAYT000394	PAYT000553
PAYT000496	PAYT000396	PAYT000555
PAYT000497	PAYT000408	PAYT000562
PAYT000548	PAYT000416	PAYT000565
PAYT000553	PAYT000434	PAYT000645
PAYT000555	PAYT000441	PAYT000681
PAYT000562	PAYT000449	PAYT000705
PAYT000565	PAYT000483	PAYT000707
PAYT000582	PAYT000496	PAYT000709
PAYT000586	PAYT000497	PAYT000712
PAYT000596	PAYT000548	PAYT000719
PAYT000602	PAYT000552	PAYT000747
PAYT000645	PAYT000553	PAYT000765
PAYT000681	PAYT000555	PAYT000778
PAYT000703	PAYT000562	PAYT000790
PAYT000705	PAYT000565	PAYT000797
PAYT000706	PAYT000582	PAYT000800
PAYT000707	PAYT000586	PAYT000808
PAYT000709	PAYT000596	PAYT000825
PAYT000719	PAYT000602	PAYT000826
PAYT000747	PAYT000642	PAYT000853
PAYT000765	PAYT000645	PAYT000880
PAYT000778	PAYT000681	PAYT000900
PAYT000790	PAYT000703	PAYT000907
PAYT000797	PAYT000705	PAYT000916
PAYT000800	PAYT000706	PAYT000918
PAYT000808	PAYT000707	PAYT000929
PAYT000826	PAYT000709	PAYT000942
PAYT000880	PAYT000719	PAYT000949
PAYT000885	PAYT000744	PAYT000959
PAYT000890	PAYT000747	PAYT000966
PAYT000900	PAYT000765	PAYT000985
PAYT000907	PAYT000778	PAYT001013
PAYT000916	PAYT000790	PAYT001034
PAYT000918	PAYT000797	PAYT001035
PAYT000929	PAYT000800	PAYT001037
PAYT000942	PAYT000808	PAYT001039
PAYT000949	PAYT000825	PAYT001045
PAYT000959	PAYT000826	PAYT001060
PAYT000966	PAYT000880	PAYT001062
PAYT000985	PAYT000900	PAYT001080
PAYT001010	PAYT000907	PAYT001094
PAYT001013	PAYT000916	PAYT001119
PAYT001026	PAYT000918	PAYT001120
PAYT001034	PAYT000929	PAYT001128
PAYT001035	PAYT000942	PAYT001158
PAYT001037	PAYT000959	PAYT001165
PAYT001039	PAYT000966	PAYT001166
PAYT001045	PAYT000973	PAYT001173
PAYT001050	PAYT000978	PAYT001256
PAYT001060	PAYT000985	PAYT001312
PAYT001062	PAYT001009	PAYT001362
PAYT001080	PAYT001010	PAYT001363
PAYT001094	PAYT001013	PAYT001404
PAYT001116	PAYT001026	PAYT001410
PAYT001119	PAYT001034	PAYT001417
PAYT001120	PAYT001035	PAYT001439
PAYT001121	PAYT001037	PAYT001445
PAYT001128	PAYT001039	PAYT001461
PAYT001158	PAYT001045	PAYT001465
PAYT001159	PAYT001060	PAYT001468
PAYT001165	PAYT001062	PAYT001472
PAYT001166	PAYT001080	PAYT001480
PAYT001173	PAYT001094	PAYT001514
PAYT001256	PAYT001116	PAYT001569
PAYT001323	PAYT001119	PAYT001577
PAYT001342	PAYT001120	PAYT001584
PAYT001352	PAYT001121	PAYT001590
PAYT001353	PAYT001128	PAYT001597
PAYT001362	PAYT001158	PAYT001625
PAYT001363	PAYT001159	PAYT001629
PAYT001404	PAYT001165	PAYT001649
PAYT001410	PAYT001166	PAYT001660
PAYT001417	PAYT001173	PAYT001661
PAYT001419	PAYT001256	PAYT001693
PAYT001439	PAYT001303	PAYT001694
PAYT001445	PAYT001323	PAYT001711
PAYT001459	PAYT001326	PAYT001731
PAYT001461	PAYT001342	PAYT001740
PAYT001465	PAYT001352	PAYT001756
PAYT001468	PAYT001353	PAYT001761
PAYT001472	PAYT001362	PAYT001765
PAYT001480	PAYT001363	PAYT001768
PAYT001514	PAYT001396	PAYT001780
PAYT001532	PAYT001404	PAYT001787
PAYT001541	PAYT001410	PAYT001788
PAYT001569	PAYT001417	PAYT001789
PAYT001577	PAYT001419	PAYT001804
PAYT001579	PAYT001439	PAYT001831
PAYT001583	PAYT001443	PAYT001834
PAYT001584	PAYT001445	PAYT001844
PAYT001597	PAYT001459	PAYT001862
PAYT001625	PAYT001461	PAYT001863
PAYT001629	PAYT001465	PAYT001864
PAYT001660	PAYT001468	PAYT001897
PAYT001661	PAYT001472	PAYT001901
PAYT001662	PAYT001480	PAYT001928
PAYT001688	PAYT001514	PAYT001940
PAYT001693	PAYT001532	PAYT001957
PAYT001702	PAYT001541	PAYT001962
PAYT001731	PAYT001569	PAYT001995
PAYT001740	PAYT001577	PAYT002000
PAYT001756	PAYT001579	PAYT002020
PAYT001765	PAYT001583	PAYT002026
PAYT001766	PAYT001584	PAYT002027
PAYT001768	PAYT001597	PAYT002044
PAYT001780	PAYT001625	PAYT002072
PAYT001787	PAYT001629	PAYT002105
PAYT001788	PAYT001660	PAYT002132
PAYT001789	PAYT001661	PAYT002136
PAYT001798	PAYT001662	PAYT002146
PAYT001804	PAYT001666	PAYT002151
PAYT001831	PAYT001688	PAYT002154
PAYT001834	PAYT001693	PAYT002156
PAYT001835	PAYT001702	PAYT002213
PAYT001844	PAYT001711	PAYT002218
PAYT001863	PAYT001731	PAYT002233
PAYT001901	PAYT001740	PAYT002234
PAYT001910	PAYT001756	PAYT002262
PAYT001911	PAYT001765	PAYT002272
PAYT001921	PAYT001766	PAYT002274
PAYT001940	PAYT001768	PAYT002279
PAYT001945	PAYT001780	PAYT002328
PAYT001957	PAYT001787	PAYT002343
PAYT001962	PAYT001788	PAYT002361
PAYT001995	PAYT001789	PAYT002362
PAYT001996	PAYT001795	PAYT002377
PAYT002000	PAYT001798	PAYT002386
PAYT002020	PAYT001804	PAYT002402
PAYT002027	PAYT001831	PAYT002425
PAYT002072	PAYT001834	PAYT002430
PAYT002075	PAYT001835	PAYT002467
PAYT002105	PAYT001844	PAYT002482
PAYT002132	PAYT001863	PAYT002593
PAYT002136	PAYT001901	PAYT002594
PAYT002146	PAYT001911	PAYT002600
PAYT002151	PAYT001921	PAYT002611
PAYT002154	PAYT001928	PAYT002664
PAYT002155	PAYT001940	PAYT002666
PAYT002156	PAYT001957	PAYT002776
PAYT002168	PAYT001962	PAYT002803
PAYT002213	PAYT001995	PAYT002853
PAYT002218	PAYT001996	PAYT002854
PAYT002232	PAYT002000	PAYT002873
PAYT002233	PAYT002020	PAYT002897
PAYT002234	PAYT002027	PAYT002907
PAYT002272	PAYT002072	PAYT002908
PAYT002274	PAYT002075	PAYT002932
PAYT002279	PAYT002132	PAYT002935
PAYT002328	PAYT002136	PAYT002938
PAYT002337	PAYT002146	PAYT002939
PAYT002343	PAYT002151	PAYT002952
PAYT002361	PAYT002154	PAYT002970
PAYT002362	PAYT002155	PAYT002975
PAYT002376	PAYT002156	PAYT003015
PAYT002377	PAYT002168	PAYT003033
PAYT002386	PAYT002213	PAYT003081
PAYT002393	PAYT002218	PAYT003103
PAYT002402	PAYT002223	PAYT003156
PAYT002425	PAYT002232	PAYT003158
PAYT002430	PAYT002234	PAYT003183
PAYT002467	PAYT002272	PAYT003218
PAYT002482	PAYT002274	PAYT003228
PAYT002526	PAYT002279	PAYT003234
PAYT002532	PAYT002328	PAYT003237
PAYT002551	PAYT002335	PAYT003240
PAYT002557	PAYT002337	PAYT003248
PAYT002593	PAYT002342	PAYT003251
PAYT002594	PAYT002343	PAYT003268
PAYT002600	PAYT002361	PAYT003287
PAYT002611	PAYT002362	PAYT003288
PAYT002664	PAYT002376	PAYT003319
PAYT002666	PAYT002377	PAYT003422
PAYT002776	PAYT002386	PAYT003432
PAYT002803	PAYT002388	PAYT003440
PAYT002836	PAYT002393	PAYT003451
PAYT002853	PAYT002402	PAYT003496
PAYT002854	PAYT002425	PAYT003497
PAYT002884	PAYT002430	PAYT003498
PAYT002897	PAYT002467	PAYT003511
PAYT002907	PAYT002482	PAYT003513
PAYT002908	PAYT002526	PAYT003517
PAYT002932	PAYT002532	PAYT003531
PAYT002935	PAYT002551	PAYT003532
PAYT002938	PAYT002593	PAYT003553
PAYT002939	PAYT002594	PAYT003593
PAYT002952	PAYT002600	PAYT003595
PAYT002970	PAYT002608	PAYT003621
PAYT002971	PAYT002611	PAYT003622
PAYT002975	PAYT002664	PAYT003640
PAYT003000	PAYT002666	PAYT003641
PAYT003002	PAYT002717	PAYT003653
PAYT003004	PAYT002776	PAYT003685
PAYT003015	PAYT002803	PAYT003686
PAYT003018	PAYT002836	PAYT003691
PAYT003033	PAYT002853	PAYT003700
PAYT003077	PAYT002854	PAYT003715
PAYT003081	PAYT002884	PAYT003728
PAYT003103	PAYT002897	PAYT003750
PAYT003156	PAYT002907	PAYT003760
PAYT003158	PAYT002908	PAYT003769
PAYT003183	PAYT002916	PAYT003784
PAYT003184	PAYT002932	PAYT003785
PAYT003217	PAYT002935	PAYT003790
PAYT003218	PAYT002938	PAYT003797
PAYT003228	PAYT002939	PAYT003807
PAYT003234	PAYT002952	PAYT003827
PAYT003237	PAYT002970	PAYT003845
PAYT003240	PAYT002971	PAYT003867
PAYT003248	PAYT002975	PAYT003869
PAYT003250	PAYT003000	PAYT003873
PAYT003251	PAYT003002	PAYT003896
PAYT003268	PAYT003004	PAYT003897
PAYT003287	PAYT003013	PAYT003898
PAYT003288	PAYT003015	PAYT003928
PAYT003296	PAYT003018	PAYT004014
PAYT003308	PAYT003033	PAYT004017
PAYT003319	PAYT003077	PAYT004047
PAYT003422	PAYT003081	PAYT004102
PAYT003423	PAYT003103	PAYT004150
PAYT003432	PAYT003156	PAYT004218
PAYT003451	PAYT003158	PAYT004277
PAYT003483	PAYT003183	PAYT004291
PAYT003496	PAYT003184	PAYT004314
PAYT003497	PAYT003209	PAYT004317
PAYT003511	PAYT003217	PAYT004321
PAYT003513	PAYT003218	PAYT004322
PAYT003517	PAYT003228	PAYT004339
PAYT003531	PAYT003234	PAYT004348
PAYT003532	PAYT003237	PAYT004389
PAYT003553	PAYT003240	PAYT004391
PAYT003593	PAYT003248	PAYT004429
PAYT003595	PAYT003250	PAYT004443
PAYT003621	PAYT003251	PAYT004455
PAYT003622	PAYT003268	PAYT004456
PAYT003640	PAYT003287	PAYT004464
PAYT003641	PAYT003288	PAYT004471
PAYT003653	PAYT003296	PAYT004481
PAYT003669	PAYT003308	PAYT004484
PAYT003685	PAYT003319	PAYT004497
PAYT003686	PAYT003368	PAYT004500
PAYT003691	PAYT003422	PAYT004505
PAYT003700	PAYT003423	PAYT004517
PAYT003715	PAYT003432	PAYT004527
PAYT003718	PAYT003447	PAYT004532
PAYT003728	PAYT003451	PAYT004550
PAYT003750	PAYT003483	PAYT004560
PAYT003760	PAYT003496	PAYT004563
PAYT003769	PAYT003497	PAYT004565
PAYT003784	PAYT003511	PAYT004566
PAYT003785	PAYT003513	PAYT004598
PAYT003790	PAYT003514	PAYT004614
PAYT003797	PAYT003517	PAYT004637
PAYT003807	PAYT003531	PAYT004643
PAYT003845	PAYT003532	PAYT004646
PAYT003869	PAYT003553	PAYT004655
PAYT003872	PAYT003593	PAYT004674
PAYT003873	PAYT003595	PAYT004699
PAYT003896	PAYT003599	PAYT004736
PAYT003897	PAYT003601	PAYT004758
PAYT003898	PAYT003621	PAYT004804
PAYT003928	PAYT003622	PAYT004844
PAYT004014	PAYT003640	PAYT004852
PAYT004017	PAYT003641	PAYT004864
PAYT004029	PAYT003643	PAYT004868
PAYT004047	PAYT003653	PAYT004875
PAYT004100	PAYT003669	PAYT004912
PAYT004102	PAYT003685	PAYT004918
PAYT004150	PAYT003686	PAYT004932
PAYT004218	PAYT003691	PAYT004933
PAYT004277	PAYT003700	PAYT004950
PAYT004291	PAYT003701	PAYT005004
PAYT004314	PAYT003715	PAYT005021
PAYT004317	PAYT003718	PAYT005022
PAYT004321	PAYT003728	PAYT005035
PAYT004322	PAYT003739	PAYT005063
PAYT004339	PAYT003750	PAYT005064
PAYT004348	PAYT003760	PAYT005071
PAYT004350	PAYT003769	PAYT005086
PAYT004366	PAYT003784	PAYT005090
PAYT004379	PAYT003785	PAYT005112
PAYT004389	PAYT003790	PAYT005116
PAYT004391	PAYT003797	PAYT005132
PAYT004429	PAYT003807	PAYT005167
PAYT004443	PAYT003845	PAYT005170
PAYT004455	PAYT003869	PAYT005204
PAYT004456	PAYT003872	PAYT005205
PAYT004464	PAYT003873	PAYT005277
PAYT004471	PAYT003896	PAYT005316
PAYT004481	PAYT003897	PAYT005317
PAYT004500	PAYT003898	PAYT005345
PAYT004517	PAYT003928	PAYT005346
PAYT004527	PAYT003956	PAYT005361
PAYT004550	PAYT004014	PAYT005370
PAYT004560	PAYT004017	PAYT005383
PAYT004563	PAYT004029	PAYT005384
PAYT004565	PAYT004047	PAYT005416
PAYT004566	PAYT004053	PAYT005439
PAYT004598	PAYT004098	PAYT005475
PAYT004605	PAYT004100	PAYT005476
PAYT004614	PAYT004102	PAYT005489
PAYT004637	PAYT004150	PAYT005523
PAYT004643	PAYT004190	PAYT005540
PAYT004655	PAYT004191	PAYT005543
PAYT004674	PAYT004218	PAYT005563
PAYT004699	PAYT004277	PAYT005564
PAYT004736	PAYT004291	PAYT005571
PAYT004753	PAYT004314	PAYT005574
PAYT004795	PAYT004317	PAYT005596
PAYT004804	PAYT004321	PAYT005609
PAYT004844	PAYT004322	PAYT005642
PAYT004868	PAYT004339	PAYT005655
PAYT004875	PAYT004348	PAYT005664
PAYT004911	PAYT004350	PAYT005684
PAYT004912	PAYT004366	PAYT005685
PAYT004918	PAYT004389	PAYT005695
PAYT004932	PAYT004391	PAYT005716
PAYT004950	PAYT004443	PAYT005724
PAYT005004	PAYT004447	PAYT005728
PAYT005006	PAYT004456	PAYT005732
PAYT005021	PAYT004464	PAYT005735
PAYT005022	PAYT004465	PAYT005786
PAYT005035	PAYT004467	PAYT005806
PAYT005063	PAYT004471	PAYT005868
PAYT005064	PAYT004481	PAYT005882
PAYT005071	PAYT004495	PAYT005902
PAYT005086	PAYT004500	PAYT005922
PAYT005112	PAYT004517	PAYT005930
PAYT005116	PAYT004527	PAYT005976
PAYT005132	PAYT004544	PAYT005986
PAYT005141	PAYT004550	PAYT005999
PAYT005167	PAYT004560	PAYT006041
PAYT005170	PAYT004562	PAYT006051
PAYT005201	PAYT004563	PAYT006060
PAYT005204	PAYT004565	PAYT006077
PAYT005205	PAYT004566	PAYT006079
PAYT005316	PAYT004598	PAYT006085
PAYT005317	PAYT004614	PAYT006096
PAYT005341	PAYT004637	PAYT006120
PAYT005345	PAYT004643	PAYT006143
PAYT005346	PAYT004655	PAYT006159
PAYT005383	PAYT004674	PAYT006284
PAYT005384	PAYT004699	PAYT006373
PAYT005411	PAYT004736	PAYT006377
PAYT005416	PAYT004753	PAYT006387
PAYT005439	PAYT004795	PAYT006396
PAYT005458	PAYT004804	PAYT006408
PAYT005475	PAYT004817	PAYT006409
PAYT005476	PAYT004834	PAYT006426
PAYT005489	PAYT004842	PAYT006446
PAYT005523	PAYT004857	PAYT006463
PAYT005540	PAYT004868	PAYT006465
PAYT005543	PAYT004875	PAYT006540
PAYT005563	PAYT004883	PAYT006550
PAYT005574	PAYT004911	PAYT006574
PAYT005596	PAYT004912	PAYT006590
PAYT005609	PAYT004918	PAYT006591
PAYT005642	PAYT004932	PAYT006615
PAYT005664	PAYT004950	PAYT006616
PAYT005684	PAYT004975	PAYT006618
PAYT005685	PAYT004987	PAYT006627
PAYT005716	PAYT005004	PAYT006634
PAYT005724	PAYT005006	PAYT006635
PAYT005728	PAYT005021	PAYT006637
PAYT005732	PAYT005022	PAYT006642
PAYT005735	PAYT005034	PAYT006671
PAYT005752	PAYT005035	PAYT006679
PAYT005786	PAYT005053	PAYT006688
PAYT005806	PAYT005063	PAYT006693
PAYT005868	PAYT005064	PAYT006713
PAYT005876	PAYT005071	PAYT006736
PAYT005882	PAYT005086	PAYT006750
PAYT005902	PAYT005090	PAYT006759
PAYT005921	PAYT005112	PAYT006762
PAYT005922	PAYT005116	PAYT006779
PAYT005930	PAYT005132	PAYT006823
PAYT005976	PAYT005141	PAYT006836
PAYT005986	PAYT005167	PAYT006843
PAYT005999	PAYT005170	PAYT006853
PAYT006041	PAYT005184	PAYT006858
PAYT006051	PAYT005201	PAYT006859
PAYT006060	PAYT005204	PAYT006920
PAYT006077	PAYT005205	PAYT006933
PAYT006085	PAYT005225	PAYT006939
PAYT006096	PAYT005316	PAYT006976
PAYT006101	PAYT005317	PAYT007019
PAYT006120	PAYT005345	PAYT007020
PAYT006143	PAYT005346	PAYT007032
PAYT006159	PAYT005361	PAYT007052
PAYT006229	PAYT005383	PAYT007053
PAYT006364	PAYT005384	PAYT007055
PAYT006373	PAYT005415	PAYT007100
PAYT006377	PAYT005416	PAYT007104
PAYT006387	PAYT005437	PAYT007109
PAYT006408	PAYT005439	PAYT007113
PAYT006409	PAYT005458	PAYT007122
PAYT006426	PAYT005475	PAYT007127
PAYT006457	PAYT005476	PAYT007178
PAYT006463	PAYT005489	PAYT007207
PAYT006465	PAYT005508	PAYT007229
PAYT006507	PAYT005523	PAYT007233
PAYT006540	PAYT005532	PAYT007235
PAYT006550	PAYT005540	PAYT007237
PAYT006565	PAYT005543	PAYT007257
PAYT006574	PAYT005563	PAYT007267
PAYT006590	PAYT005574	PAYT007307
PAYT006615	PAYT005580	PAYT007364
PAYT006616	PAYT005596	PAYT007381
PAYT006618	PAYT005609	PAYT007391
PAYT006627	PAYT005630	PAYT007431
PAYT006634	PAYT005642	PAYT007447
PAYT006635	PAYT005655	PAYT007449
PAYT006637	PAYT005664	PAYT007454
PAYT006642	PAYT005682	PAYT007459
PAYT006679	PAYT005684	PAYT007460
PAYT006688	PAYT005685	PAYT007477
PAYT006694	PAYT005716	PAYT007492
PAYT006713	PAYT005724	PAYT007499
PAYT006727	PAYT005727	PAYT007514
PAYT006734	PAYT005728	PAYT007523
PAYT006736	PAYT005732	PAYT007550
PAYT006750	PAYT005735	PAYT007561
PAYT006759	PAYT005752	PAYT007572
PAYT006762	PAYT005786	PAYT007577
PAYT006823	PAYT005806	PAYT007594
PAYT006836	PAYT005868	PAYT007596
PAYT006843	PAYT005876	PAYT007607
PAYT006853	PAYT005882	PAYT007610
PAYT006855	PAYT005902	PAYT007611
PAYT006858	PAYT005921	PAYT007621
PAYT006866	PAYT005922	PAYT007630
PAYT006920	PAYT005930	PAYT007639
PAYT006923	PAYT005957	PAYT007641
PAYT006933	PAYT005976	PAYT007653
PAYT006937	PAYT005986	PAYT007660
PAYT006939	PAYT005999	PAYT007661
PAYT006960	PAYT006041	PAYT007696
PAYT006969	PAYT006043	PAYT007714
PAYT006976	PAYT006051	PAYT007716
PAYT007019	PAYT006056	PAYT007738
PAYT007020	PAYT006060	PAYT007746
PAYT007032	PAYT006077	PAYT007755
PAYT007049	PAYT006079	PAYT007775
PAYT007052	PAYT006085	PAYT007786
PAYT007053	PAYT006096	PAYT007797
PAYT007055	PAYT006101	PAYT007820
PAYT007104	PAYT006120	PAYT007826
PAYT007109	PAYT006143	PAYT007831
PAYT007113	PAYT006146	PAYT007833
PAYT007122	PAYT006148	PAYT007834
PAYT007127	PAYT006159	PAYT007837
PAYT007178	PAYT006340	PAYT007852
PAYT007207	PAYT006359	PAYT007854
PAYT007222	PAYT006364	PAYT007874
PAYT007229	PAYT006373	PAYT007924
PAYT007233	PAYT006377	PAYT007929
PAYT007235	PAYT006387	PAYT007944
PAYT007237	PAYT006408	PAYT007952
PAYT007257	PAYT006409	PAYT007953
PAYT007307	PAYT006415	PAYT007982
PAYT007324	PAYT006426	PAYT007986
PAYT007349	PAYT006432	PAYT007988
PAYT007364	PAYT006455	PAYT008006
PAYT007381	PAYT006457	PAYT008032
PAYT007391	PAYT006463	PAYT008033
PAYT007431	PAYT006465	PAYT008056
PAYT007447	PAYT006468	PAYT008057
PAYT007449	PAYT006483	PAYT008077
PAYT007454	PAYT006507	PAYT008134
PAYT007459	PAYT006515	PAYT008140
PAYT007460	PAYT006540	PAYT008173
PAYT007477	PAYT006541	PAYT008178
PAYT007492	PAYT006550	PAYT008186
PAYT007499	PAYT006574	PAYT008209
PAYT007512	PAYT006590	PAYT008230
PAYT007514	PAYT006615	PAYT008251
PAYT007517	PAYT006616	PAYT008260
PAYT007523	PAYT006618	PAYT008263
PAYT007536	PAYT006627	PAYT008295
PAYT007550	PAYT006634	PAYT008311
PAYT007561	PAYT006635	PAYT008366
PAYT007572	PAYT006637	PAYT008370
PAYT007577	PAYT006642	PAYT008376
PAYT007593	PAYT006661	PAYT008383
PAYT007594	PAYT006688	PAYT008389
PAYT007596	PAYT006694	PAYT008394
PAYT007607	PAYT006713	PAYT008397
PAYT007610	PAYT006727	PAYT008406
PAYT007611	PAYT006734	PAYT008418
PAYT007621	PAYT006736	PAYT008419
PAYT007630	PAYT006750	PAYT008432
PAYT007639	PAYT006759	PAYT008446
PAYT007641	PAYT006762	PAYT008448
PAYT007653	PAYT006774	PAYT008449
PAYT007655	PAYT006779	PAYT008454
PAYT007660	PAYT006820	PAYT008456
PAYT007661	PAYT006823	PAYT008467
PAYT007670	PAYT006836	PAYT008538
PAYT007696	PAYT006840	PAYT008541
PAYT007710	PAYT006843	PAYT008556
PAYT007714	PAYT006853	PAYT008575
PAYT007716	PAYT006855	PAYT008579
PAYT007718	PAYT006857	PAYT008590
PAYT007725	PAYT006858	PAYT008602
PAYT007738	PAYT006866	PAYT008606
PAYT007755	PAYT006920	PAYT008613
PAYT007758	PAYT006923	PAYT008637
PAYT007775	PAYT006933	PAYT008641
PAYT007786	PAYT006937	PAYT008652
PAYT007797	PAYT006960	PAYT008673
PAYT007820	PAYT006969	PAYT008675
PAYT007826	PAYT006976	PAYT008685
PAYT007831	PAYT007019	PAYT008721
PAYT007833	PAYT007020	PAYT008766
PAYT007834	PAYT007032	PAYT008770
PAYT007837	PAYT007042	PAYT008776
PAYT007852	PAYT007052	PAYT008781
PAYT007854	PAYT007053	PAYT008818
PAYT007863	PAYT007055	PAYT008822
PAYT007874	PAYT007104	PAYT008833
PAYT007929	PAYT007109	PAYT008836
PAYT007944	PAYT007113	PAYT008843
PAYT007952	PAYT007122	PAYT008846
PAYT007953	PAYT007127	PAYT008895
PAYT007986	PAYT007178	PAYT008915
PAYT007988	PAYT007207	PAYT008918
PAYT008006	PAYT007222	PAYT008932
PAYT008032	PAYT007229	PAYT008936
PAYT008033	PAYT007230	PAYT008985
PAYT008057	PAYT007233	PAYT009043
PAYT008134	PAYT007235	PAYT009079
PAYT008140	PAYT007237	PAYT009129
PAYT008178	PAYT007257	PAYT009147
PAYT008186	PAYT007267	PAYT009153
PAYT008209	PAYT007337	PAYT009165
PAYT008251	PAYT007349	PAYT009191
PAYT008295	PAYT007364	PAYT009222
PAYT008366	PAYT007381	PAYT009241
PAYT008370	PAYT007391	PAYT009256
PAYT008374	PAYT007398	PAYT009268
PAYT008376	PAYT007431	PAYT009276
PAYT008383	PAYT007447	PAYT009279
PAYT008389	PAYT007449	PAYT009290
PAYT008392	PAYT007454	PAYT009293
PAYT008394	PAYT007459	PAYT009295
PAYT008397	PAYT007460	PAYT009297
PAYT008406	PAYT007474	PAYT009300
PAYT008418	PAYT007477	PAYT009306
PAYT008419	PAYT007492	PAYT009309
PAYT008432	PAYT007499	PAYT009316
PAYT008434	PAYT007510	PAYT009318
PAYT008446	PAYT007512	PAYT009319
PAYT008449	PAYT007514	PAYT009321
PAYT008452	PAYT007517	PAYT009324
PAYT008454	PAYT007523	PAYT009325
PAYT008456	PAYT007536	PAYT009343
PAYT008467	PAYT007550	PAYT009345
PAYT008541	PAYT007561	PAYT009346
PAYT008556	PAYT007572	PAYT009369
PAYT008575	PAYT007577	PAYT009378
PAYT008579	PAYT007593	PAYT009387
PAYT008590	PAYT007594	PAYT009401
PAYT008602	PAYT007596	PAYT009407
PAYT008606	PAYT007607	PAYT009429
PAYT008613	PAYT007610	PAYT009440
PAYT008614	PAYT007611	PAYT009441
PAYT008637	PAYT007617	PAYT009443
PAYT008638	PAYT007621	PAYT009450
PAYT008641	PAYT007630	PAYT009460
PAYT008652	PAYT007639	PAYT009462
PAYT008666	PAYT007641	PAYT009475
PAYT008673	PAYT007653	PAYT009480
PAYT008675	PAYT007660	PAYT009485
PAYT008685	PAYT007661	PAYT009499
PAYT008687	PAYT007670	PAYT009500
PAYT008691	PAYT007673	PAYT009507
PAYT008721	PAYT007696	PAYT009535
PAYT008736	PAYT007710	PAYT009548
PAYT008760	PAYT007714	PAYT009553
PAYT008762	PAYT007716	PAYT009554
PAYT008766	PAYT007718	PAYT009564
PAYT008770	PAYT007725	PAYT009569
PAYT008776	PAYT007738	PAYT009571
PAYT008781	PAYT007755	PAYT009577
PAYT008810	PAYT007758	PAYT009591
PAYT008818	PAYT007775	PAYT009592
PAYT008833	PAYT007786	PAYT009600
PAYT008843	PAYT007797	PAYT009646
PAYT008893	PAYT007800	PAYT009670
PAYT008895	PAYT007820	PAYT009674
PAYT008915	PAYT007823	PAYT009716
PAYT008918	PAYT007826	PAYT009735
PAYT008932	PAYT007831	PAYT009751
PAYT008936	PAYT007833	PAYT009756
PAYT008957	PAYT007834	PAYT009759
PAYT008962	PAYT007837	PAYT009762
PAYT008985	PAYT007852	PAYT009774
PAYT008995	PAYT007854	PAYT009780
PAYT008996	PAYT007861	PAYT009783
PAYT009029	PAYT007863	PAYT009804
PAYT009043	PAYT007874	PAYT009850
PAYT009066	PAYT007929	PAYT009896
PAYT009077	PAYT007940	PAYT009900
PAYT009079	PAYT007944	PAYT009906
PAYT009129	PAYT007952	PAYT009911
PAYT009147	PAYT007953	PAYT009922
PAYT009153	PAYT007986	PAYT009923
PAYT009165	PAYT007988	PAYT009928
PAYT009191	PAYT008032	PAYT009936
PAYT009219	PAYT008033	PAYT009991
PAYT009222	PAYT008057	PAYT010024
PAYT009238	PAYT008078	PAYT010033
PAYT009241	PAYT008134	PAYT010052
PAYT009256	PAYT008140	PAYT010101
PAYT009268	PAYT008178	PAYT010130
PAYT009276	PAYT008186	PAYT010145
PAYT009290	PAYT008209	PAYT010147
PAYT009293	PAYT008220	PAYT010151
PAYT009295	PAYT008230	PAYT010152
PAYT009297	PAYT008251	PAYT010166
PAYT009300	PAYT008263	PAYT010168
PAYT009301	PAYT008278	PAYT010172
PAYT009306	PAYT008295	PAYT010179
PAYT009309	PAYT008307	PAYT010212
PAYT009314	PAYT008366	PAYT010232
PAYT009316	PAYT008370	PAYT010249
PAYT009318	PAYT008371	PAYT010271
PAYT009319	PAYT008376	PAYT010275
PAYT009321	PAYT008383	PAYT010278
PAYT009324	PAYT008389	PAYT010286
PAYT009325	PAYT008392	PAYT010288
PAYT009343	PAYT008394	PAYT010306
PAYT009345	PAYT008397	PAYT010325
PAYT009346	PAYT008406	PAYT010340
PAYT009369	PAYT008418	PAYT010345
PAYT009373	PAYT008419	PAYT010346
PAYT009378	PAYT008432	PAYT010347
PAYT009387	PAYT008446	PAYT010364
PAYT009401	PAYT008449	PAYT010366
PAYT009407	PAYT008452	PAYT010371
PAYT009429	PAYT008454	PAYT010377
PAYT009432	PAYT008456	PAYT010381
PAYT009440	PAYT008467	PAYT010402
PAYT009441	PAYT008541	PAYT010407
PAYT009442	PAYT008556	PAYT010408
PAYT009443	PAYT008575	PAYT010410
PAYT009450	PAYT008579	PAYT010424
PAYT009460	PAYT008590	PAYT010457
PAYT009462	PAYT008602	PAYT010462
PAYT009475	PAYT008603	PAYT010467
PAYT009480	PAYT008606	PAYT010482
PAYT009486	PAYT008613	PAYT010489
PAYT009499	PAYT008614	PAYT010533
PAYT009500	PAYT008637	PAYT010564
PAYT009507	PAYT008638	PAYT010586
PAYT009518	PAYT008641	PAYT010612
PAYT009535	PAYT008652	PAYT010626
PAYT009548	PAYT008666	PAYT010637
PAYT009553	PAYT008673	PAYT010644
PAYT009554	PAYT008675	PAYT010648
PAYT009560	PAYT008685	PAYT010660
PAYT009564	PAYT008687	PAYT010696
PAYT009568	PAYT008691	PAYT010775
PAYT009569	PAYT008720	PAYT010784
PAYT009571	PAYT008721	PAYT010809
PAYT009591	PAYT008736	PAYT010811
PAYT009592	PAYT008741	PAYT010815
PAYT009600	PAYT008759	PAYT010829
PAYT009626	PAYT008762	PAYT010832
PAYT009646	PAYT008766	PAYT010833
PAYT009661	PAYT008770	PAYT010836
PAYT009670	PAYT008776	PAYT010851
PAYT009700	PAYT008781	PAYT010853
PAYT009716	PAYT008785	PAYT010862
PAYT009735	PAYT008810	PAYT010875
PAYT009751	PAYT008818	PAYT010899
PAYT009756	PAYT008833	PAYT010902
PAYT009759	PAYT008843	PAYT010921
PAYT009762	PAYT008895	PAYT010955
PAYT009763	PAYT008915	PAYT010962
PAYT009774	PAYT008918	PAYT010965
PAYT009780	PAYT008932	PAYT010987
PAYT009783	PAYT008933	PAYT010988
PAYT009795	PAYT008936	PAYT010994
PAYT009803	PAYT008957	PAYT011001
PAYT009804	PAYT008962	PAYT011005
PAYT009850	PAYT008985	PAYT011009
PAYT009884	PAYT008995	PAYT011059
PAYT009896	PAYT008996	PAYT011098
PAYT009900	PAYT009029	PAYT011102
PAYT009906	PAYT009043	PAYT011106
PAYT009911	PAYT009066	PAYT011112
PAYT009922	PAYT009077	PAYT011122
PAYT009936	PAYT009129	PAYT011124
PAYT009991	PAYT009147	PAYT011128
PAYT010012	PAYT009153	PAYT011133
PAYT010024	PAYT009165	PAYT011135
PAYT010033	PAYT009191	PAYT011147
PAYT010052	PAYT009219	PAYT011149
PAYT010101	PAYT009222	PAYT011155
PAYT010130	PAYT009238	PAYT011156
PAYT010145	PAYT009240	PAYT011183
PAYT010147	PAYT009241	PAYT011189
PAYT010151	PAYT009256	PAYT011202
PAYT010152	PAYT009268	PAYT011216
PAYT010166	PAYT009271	PAYT011223
PAYT010168	PAYT009276	PAYT011227
PAYT010172	PAYT009290	PAYT011231
PAYT010212	PAYT009293	PAYT011236
PAYT010224	PAYT009295	PAYT011240
PAYT010230	PAYT009297	PAYT011255
PAYT010232	PAYT009300	PAYT011262
PAYT010271	PAYT009301	PAYT011276
PAYT010275	PAYT009306	PAYT011300
PAYT010278	PAYT009309	PAYT011301
PAYT010286	PAYT009314	PAYT011304
PAYT010288	PAYT009316	PAYT011313
PAYT010306	PAYT009318	PAYT011317
PAYT010315	PAYT009319	PAYT011342
PAYT010320	PAYT009321	PAYT011353
PAYT010325	PAYT009324	PAYT011372
PAYT010331	PAYT009325	PAYT011387
PAYT010334	PAYT009343	PAYT011392
PAYT010340	PAYT009345	PAYT011403
PAYT010345	PAYT009346	PAYT011438
PAYT010347	PAYT009369	PAYT011472
PAYT010364	PAYT009373	PAYT011482
PAYT010366	PAYT009378	PAYT011491
PAYT010371	PAYT009381	PAYT011502
PAYT010377	PAYT009387	PAYT011517
PAYT010381	PAYT009401	PAYT011599
PAYT010391	PAYT009407	PAYT011627
PAYT010407	PAYT009429	PAYT011631
PAYT010408	PAYT009432	PAYT011634
PAYT010410	PAYT009434	PAYT011640
PAYT010434	PAYT009440	PAYT011649
PAYT010462	PAYT009441	PAYT011651
PAYT010467	PAYT009442	PAYT011669
PAYT010482	PAYT009443	PAYT011672
PAYT010533	PAYT009450	PAYT011684
PAYT010545	PAYT009460	PAYT011703
PAYT010564	PAYT009462	PAYT011728
PAYT010584	PAYT009463	PAYT011740
PAYT010586	PAYT009480	PAYT011761
PAYT010612	PAYT009486	PAYT011774
PAYT010626	PAYT009499	PAYT011778
PAYT010634	PAYT009500	PAYT011795
PAYT010637	PAYT009507	PAYT011803
PAYT010644	PAYT009535	PAYT011814
PAYT010647	PAYT009548	PAYT011833
PAYT010648	PAYT009553	PAYT011872
PAYT010660	PAYT009554	PAYT011894
PAYT010689	PAYT009560	PAYT011903
PAYT010775	PAYT009564	PAYT011932
PAYT010784	PAYT009568	PAYT011954
PAYT010789	PAYT009569	PAYT011958
PAYT010809	PAYT009571	PAYT011974
PAYT010811	PAYT009591	PAYT011992
PAYT010813	PAYT009592	PAYT011996
PAYT010815	PAYT009600	PAYT012050
PAYT010829	PAYT009626	PAYT012057
PAYT010832	PAYT009646	PAYT012072
PAYT010833	PAYT009661	PAYT012077
PAYT010836	PAYT009698	PAYT012081
PAYT010851	PAYT009700	PAYT012086
PAYT010862	PAYT009709	PAYT012103
PAYT010875	PAYT009716	PAYT012105
PAYT010902	PAYT009735	PAYT012126
PAYT010955	PAYT009751	PAYT012132
PAYT010962	PAYT009756	PAYT012141
PAYT010965	PAYT009759	PAYT012143
PAYT010967	PAYT009762	PAYT012150
PAYT010987	PAYT009763	PAYT012154
PAYT010988	PAYT009774	PAYT012155
PAYT010994	PAYT009780	PAYT012157
PAYT011001	PAYT009783	PAYT012170
PAYT011005	PAYT009795	PAYT012185
PAYT011009	PAYT009803	PAYT012193
PAYT011011	PAYT009804	PAYT012210
PAYT011048	PAYT009850	PAYT012222
PAYT011058	PAYT009884	PAYT012236
PAYT011059	PAYT009896	PAYT012255
PAYT011092	PAYT009897	PAYT012258
PAYT011098	PAYT009900	PAYT012274
PAYT011102	PAYT009906	PAYT012282
PAYT011106	PAYT009921	PAYT012299
PAYT011122	PAYT009922	PAYT012304
PAYT011124	PAYT009936	PAYT012309
PAYT011128	PAYT009978	PAYT012313
PAYT011133	PAYT009995	PAYT012324
PAYT011135	PAYT010012	PAYT012335
PAYT011146	PAYT010024	PAYT012352
PAYT011147	PAYT010033	PAYT012353
PAYT011149	PAYT010052	PAYT012354
PAYT011156	PAYT010101	PAYT012360
PAYT011183	PAYT010130	PAYT012370
PAYT011202	PAYT010145	PAYT012371
PAYT011215	PAYT010147	PAYT012372
PAYT011216	PAYT010151	PAYT012373
PAYT011220	PAYT010152	PAYT012374
PAYT011223	PAYT010165	PAYT012375
PAYT011227	PAYT010166	PAYT012381
PAYT011231	PAYT010168	PAYT012391
PAYT011253	PAYT010172	PAYT012403
PAYT011262	PAYT010179	PAYT012455
PAYT011276	PAYT010212	PAYT012465
PAYT011300	PAYT010224	PAYT012489
PAYT011301	PAYT010232	PAYT012492
PAYT011304	PAYT010259	PAYT012499
PAYT011313	PAYT010261	PAYT012560
PAYT011317	PAYT010271	PAYT012586
PAYT011321	PAYT010275	PAYT012607
PAYT011342	PAYT010278	PAYT012657
PAYT011353	PAYT010286	PAYT012668
PAYT011372	PAYT010306	PAYT012676
PAYT011387	PAYT010315	PAYT012679
PAYT011392	PAYT010318	PAYT012684
PAYT011403	PAYT010320	PAYT012688
PAYT011457	PAYT010325	PAYT012691
PAYT011472	PAYT010331	PAYT012710
PAYT011482	PAYT010334	PAYT012711
PAYT011490	PAYT010340	PAYT012731
PAYT011491	PAYT010345	PAYT012734
PAYT011517	PAYT010347	PAYT012736
PAYT011579	PAYT010353	PAYT012737
PAYT011599	PAYT010364	PAYT012743
PAYT011601	PAYT010366	PAYT012752
PAYT011631	PAYT010371	PAYT012782
PAYT011634	PAYT010377	PAYT012817
PAYT011640	PAYT010381	PAYT012831
PAYT011649	PAYT010407	PAYT012834
PAYT011672	PAYT010408	PAYT012862
PAYT011684	PAYT010409	PAYT012863
PAYT011703	PAYT010410	PAYT012874
PAYT011706	PAYT010434	PAYT012918
PAYT011720	PAYT010462	PAYT012926
PAYT011728	PAYT010467	PAYT012942
PAYT011740	PAYT010478	PAYT012945
PAYT011761	PAYT010482	PAYT012951
PAYT011774	PAYT010493	PAYT013011
PAYT011778	PAYT010533	PAYT013017
PAYT011793	PAYT010545	PAYT013023
PAYT011795	PAYT010564	PAYT013031
PAYT011803	PAYT010584	PAYT013033
PAYT011814	PAYT010586	PAYT013047
PAYT011872	PAYT010612	PAYT013049
PAYT011894	PAYT010626	PAYT013056
PAYT011897	PAYT010634	PAYT013059
PAYT011903	PAYT010637	PAYT013060
PAYT011912	PAYT010644	PAYT013075
PAYT011932	PAYT010648	PAYT013076
PAYT011954	PAYT010660	PAYT013080
PAYT011958	PAYT010667	PAYT013084
PAYT011974	PAYT010689	PAYT013092
PAYT011990	PAYT010690	PAYT013096
PAYT011992	PAYT010775	PAYT013104
PAYT011996	PAYT010784	PAYT013107
PAYT012008	PAYT010809	PAYT013111
PAYT012050	PAYT010811	PAYT013114
PAYT012071	PAYT010813	PAYT013136
PAYT012072	PAYT010815	PAYT013141
PAYT012077	PAYT010832	PAYT013142
PAYT012081	PAYT010833	PAYT013199
PAYT012085	PAYT010836	PAYT013218
PAYT012087	PAYT010851	PAYT013236
PAYT012103	PAYT010862	PAYT013237
PAYT012105	PAYT010875	PAYT013244
PAYT012126	PAYT010902	PAYT013255
PAYT012132	PAYT010955	PAYT013277
PAYT012141	PAYT010965	PAYT013367
PAYT012143	PAYT010967	PAYT013368
PAYT012150	PAYT010974	PAYT013390
PAYT012154	PAYT010987	PAYT013391
PAYT012155	PAYT010988	PAYT013393
PAYT012157	PAYT010994	PAYT013403
PAYT012165	PAYT011001	PAYT013443
PAYT012185	PAYT011005	PAYT013475
PAYT012193	PAYT011009	PAYT013513
PAYT012210	PAYT011041	PAYT013520
PAYT012222	PAYT011057	PAYT013527
PAYT012232	PAYT011058	PAYT013555
PAYT012236	PAYT011059	PAYT013561
PAYT012255	PAYT011092	PAYT013579
PAYT012258	PAYT011098	PAYT013591
PAYT012268	PAYT011102	PAYT013603
PAYT012282	PAYT011106	PAYT013605
PAYT012299	PAYT011122	PAYT013608
PAYT012304	PAYT011124	PAYT013610
PAYT012309	PAYT011128	PAYT013631
PAYT012313	PAYT011133	PAYT013633
PAYT012324	PAYT011135	PAYT013636
PAYT012335	PAYT011146	PAYT013641
PAYT012352	PAYT011147	PAYT013648
PAYT012353	PAYT011149	PAYT013667
PAYT012360	PAYT011155	PAYT013672
PAYT012371	PAYT011156	PAYT013679
PAYT012372	PAYT011183	PAYT013685
PAYT012373	PAYT011202	PAYT013698
PAYT012374	PAYT011216	PAYT013701
PAYT012375	PAYT011220	PAYT013714
PAYT012381	PAYT011223	PAYT013757
PAYT012401	PAYT011227	PAYT013758
PAYT012403	PAYT011236	PAYT013759
PAYT012455	PAYT011240	PAYT013760
PAYT012465	PAYT011262	PAYT013771
PAYT012468	PAYT011276	PAYT013776
PAYT012489	PAYT011300	PAYT013794
PAYT012492	PAYT011301	PAYT013815
PAYT012499	PAYT011304	PAYT013819
PAYT012500	PAYT011313	PAYT013899
PAYT012560	PAYT011317	PAYT013904
PAYT012607	PAYT011321	PAYT013924
PAYT012661	PAYT011342	PAYT013945
PAYT012665	PAYT011353	PAYT013955
PAYT012668	PAYT011372	PAYT013970
PAYT012676	PAYT011387	PAYT013971
PAYT012679	PAYT011392	PAYT013977
PAYT012684	PAYT011403	PAYT014023
PAYT012688	PAYT011457	PAYT014038
PAYT012691	PAYT011472	PAYT014040
PAYT012710	PAYT011482	PAYT014069
PAYT012711	PAYT011490	PAYT014079
PAYT012731	PAYT011491	PAYT014118
PAYT012734	PAYT011517	PAYT014122
PAYT012736	PAYT011579	PAYT014124
PAYT012737	PAYT011589	PAYT014126
PAYT012743	PAYT011599	PAYT014147
PAYT012752	PAYT011601	PAYT014160
PAYT012782	PAYT011627	PAYT014177
PAYT012789	PAYT011631	PAYT014187
PAYT012844	PAYT011634	PAYT014195
PAYT012846	PAYT011640	PAYT014204
PAYT012858	PAYT011649	PAYT014230
PAYT012863	PAYT011672	PAYT014240
PAYT012874	PAYT011684	PAYT014257
PAYT012894	PAYT011703	PAYT014258
PAYT012918	PAYT011706	PAYT014263
PAYT012942	PAYT011720	PAYT014264
PAYT012945	PAYT011728	PAYT014292
PAYT012951	PAYT011740	PAYT014299
PAYT013017	PAYT011750	PAYT014309
PAYT013021	PAYT011761	PAYT014323
PAYT013027	PAYT011774	PAYT014325
PAYT013031	PAYT011778	PAYT014329
PAYT013033	PAYT011795	PAYT014341
PAYT013049	PAYT011803	PAYT014377
PAYT013056	PAYT011814	PAYT014382
PAYT013057	PAYT011843	PAYT014389
PAYT013059	PAYT011862	PAYT014392
PAYT013060	PAYT011872	PAYT014418
PAYT013072	PAYT011894	PAYT014429
PAYT013075	PAYT011897	PAYT014441
PAYT013080	PAYT011903	PAYT014442
PAYT013084	PAYT011912	PAYT014445
PAYT013090	PAYT011932	PAYT014465
PAYT013092	PAYT011947	PAYT014468
PAYT013096	PAYT011954	PAYT014476
PAYT013104	PAYT011958	PAYT014511
PAYT013107	PAYT011974	PAYT014534
PAYT013111	PAYT011990	PAYT014540
PAYT013114	PAYT011992	PAYT014541
PAYT013141	PAYT011996	PAYT014543
PAYT013142	PAYT012008	PAYT014551
PAYT013145	PAYT012050	PAYT014580
PAYT013146	PAYT012054	PAYT014600
PAYT013195	PAYT012071	PAYT014606
PAYT013199	PAYT012072	PAYT014625
PAYT013218	PAYT012077	PAYT014628
PAYT013236	PAYT012081	PAYT014634
PAYT013237	PAYT012085	PAYT014639
PAYT013255	PAYT012087	PAYT014674
PAYT013277	PAYT012103	PAYT014692
PAYT013367	PAYT012105	PAYT014694
PAYT013368	PAYT012115	PAYT014703
PAYT013390	PAYT012126	PAYT014705
PAYT013391	PAYT012132	PAYT014720
PAYT013393	PAYT012141	PAYT014729
PAYT013395	PAYT012143	PAYT014730
PAYT013403	PAYT012150	PAYT014731
PAYT013422	PAYT012154	PAYT014732
PAYT013443	PAYT012155	PAYT014734
PAYT013475	PAYT012157	PAYT014750
PAYT013476	PAYT012165	PAYT014757
PAYT013513	PAYT012185	PAYT014776
PAYT013520	PAYT012193	PAYT014809
PAYT013527	PAYT012210	PAYT014833
PAYT013532	PAYT012222	PAYT014889
PAYT013561	PAYT012232	PAYT014891
PAYT013569	PAYT012236	PAYT014896
PAYT013579	PAYT012255	PAYT014915
PAYT013580	PAYT012258	PAYT014927
PAYT013591	PAYT012268	PAYT014943
PAYT013602	PAYT012277	PAYT014951
PAYT013603	PAYT012282	PAYT014952
PAYT013605	PAYT012299	PAYT014961
PAYT013608	PAYT012304	PAYT014964
PAYT013610	PAYT012309	PAYT014986
PAYT013631	PAYT012313	PAYT014996
PAYT013641	PAYT012324	PAYT015000
PAYT013648	PAYT012325	PAYT015020
PAYT013672	PAYT012335	PAYT015026
PAYT013679	PAYT012352	PAYT015028
PAYT013685	PAYT012353	PAYT015038
PAYT013701	PAYT012360	PAYT015080
PAYT013714	PAYT012371	PAYT015105
PAYT013741	PAYT012372	PAYT015123
PAYT013757	PAYT012373	PAYT015132
PAYT013758	PAYT012374	PAYT015136
PAYT013759	PAYT012375	PAYT015139
PAYT013760	PAYT012378	PAYT015144
PAYT013767	PAYT012381	PAYT015146
PAYT013771	PAYT012401	PAYT015148
PAYT013776	PAYT012403	PAYT015149
PAYT013791	PAYT012455	PAYT015153
PAYT013815	PAYT012465	PAYT015164
PAYT013819	PAYT012468	PAYT015179
PAYT013899	PAYT012492	PAYT015209
PAYT013904	PAYT012499	PAYT015211
PAYT013924	PAYT012500	PAYT015229
PAYT013945	PAYT012554	PAYT015312
PAYT013955	PAYT012560	PAYT015319
PAYT013970	PAYT012607	PAYT015339
PAYT013971	PAYT012626	PAYT015352
PAYT013977	PAYT012661	PAYT015379
PAYT014004	PAYT012665	PAYT015399
PAYT014023	PAYT012668	PAYT015414
PAYT014040	PAYT012676	PAYT015427
PAYT014069	PAYT012679	PAYT015435
PAYT014079	PAYT012684	PAYT015448
PAYT014118	PAYT012688	PAYT015452
PAYT014122	PAYT012691	PAYT015457
PAYT014124	PAYT012710	PAYT015478
PAYT014126	PAYT012711	PAYT015483
PAYT014147	PAYT012731	PAYT015506
PAYT014160	PAYT012734	PAYT015545
PAYT014177	PAYT012736	PAYT015556
PAYT014187	PAYT012737	PAYT015570
PAYT014204	PAYT012743	PAYT015598
PAYT014230	PAYT012752	PAYT015635
PAYT014240	PAYT012782	PAYT015648
PAYT014257	PAYT012786	PAYT015655
PAYT014258	PAYT012789	PAYT015676
PAYT014264	PAYT012841	PAYT015686
PAYT014271	PAYT012846	PAYT015699
PAYT014292	PAYT012858	PAYT015703
PAYT014299	PAYT012863	PAYT015714
PAYT014304	PAYT012874	PAYT015716
PAYT014309	PAYT012894	PAYT015763
PAYT014323	PAYT012918	PAYT015775
PAYT014325	PAYT012926	PAYT015804
PAYT014329	PAYT012942	PAYT015809
PAYT014341	PAYT012945	PAYT015814
PAYT014363	PAYT012951	PAYT015819
PAYT014369	PAYT013017	PAYT015820
PAYT014377	PAYT013021	PAYT015852
PAYT014382	PAYT013027	PAYT015859
PAYT014392	PAYT013031	PAYT015863
PAYT014418	PAYT013033	PAYT015881
PAYT014429	PAYT013047	PAYT015884
PAYT014441	PAYT013049	PAYT015902
PAYT014442	PAYT013056	PAYT015903
PAYT014465	PAYT013057	PAYT015905
PAYT014468	PAYT013059	PAYT015919
PAYT014476	PAYT013060	PAYT015927
PAYT014499	PAYT013072	PAYT015955
PAYT014511	PAYT013075	PAYT015973
PAYT014534	PAYT013080	PAYT015981
PAYT014541	PAYT013084	PAYT016012
PAYT014543	PAYT013090	PAYT016017
PAYT014551	PAYT013092	PAYT016018
PAYT014580	PAYT013096	PAYT016019
PAYT014606	PAYT013104	PAYT016021
PAYT014625	PAYT013107	PAYT016023
PAYT014628	PAYT013111	PAYT016040
PAYT014634	PAYT013113	PAYT016078
PAYT014639	PAYT013114	PAYT016091
PAYT014674	PAYT013136	PAYT016100
PAYT014694	PAYT013141	PAYT016103
PAYT014703	PAYT013142	PAYT016111
PAYT014720	PAYT013145	PAYT016113
PAYT014729	PAYT013146	PAYT016126
PAYT014730	PAYT013174	PAYT016133
PAYT014731	PAYT013186	PAYT016136
PAYT014732	PAYT013195	PAYT016138
PAYT014734	PAYT013199	PAYT016146
PAYT014750	PAYT013218	PAYT016162
PAYT014757	PAYT013236	PAYT016164
PAYT014776	PAYT013237	PAYT016186
PAYT014801	PAYT013255	PAYT016189
PAYT014809	PAYT013277	PAYT016193
PAYT014816	PAYT013279	PAYT016214
PAYT014833	PAYT013367	PAYT016216
PAYT014836	PAYT013368	PAYT016222
PAYT014873	PAYT013390	PAYT016227
PAYT014889	PAYT013391	PAYT016229
PAYT014891	PAYT013393	PAYT016234
PAYT014896	PAYT013395	PAYT016252
PAYT014908	PAYT013403	PAYT016265
PAYT014915	PAYT013441	PAYT016267
PAYT014927	PAYT013443	PAYT016279
PAYT014943	PAYT013475	PAYT016286
PAYT014951	PAYT013476	PAYT016288
PAYT014952	PAYT013513	PAYT016291
PAYT014964	PAYT013520	PAYT016310
PAYT014986	PAYT013527	PAYT016319
PAYT015000	PAYT013532	PAYT016348
PAYT015020	PAYT013561	PAYT016365
PAYT015026	PAYT013569	PAYT016380
PAYT015028	PAYT013579	PAYT016387
PAYT015038	PAYT013591	PAYT016392
PAYT015080	PAYT013602	PAYT016440
PAYT015105	PAYT013603	PAYT016450
PAYT015132	PAYT013605	PAYT016463
PAYT015136	PAYT013608	PAYT016481
PAYT015139	PAYT013610	PAYT016503
PAYT015144	PAYT013611	PAYT016515
PAYT015148	PAYT013631	PAYT016516
PAYT015149	PAYT013641	PAYT016519
PAYT015153	PAYT013648	PAYT016521
PAYT015164	PAYT013666	PAYT016551
PAYT015179	PAYT013672	PAYT016555
PAYT015182	PAYT013679	PAYT016563
PAYT015209	PAYT013685	PAYT016587
PAYT015211	PAYT013698	PAYT016590
PAYT015229	PAYT013701	PAYT016594
PAYT015232	PAYT013741	PAYT016619
PAYT015315	PAYT013757	PAYT016620
PAYT015319	PAYT013758	PAYT016629
PAYT015332	PAYT013759	PAYT016656
PAYT015334	PAYT013760	PAYT016657
PAYT015339	PAYT013767	PAYT016672
PAYT015352	PAYT013771	PAYT016716
PAYT015379	PAYT013776	PAYT016719
PAYT015399	PAYT013791	PAYT016720
PAYT015421	PAYT013802	PAYT016721
PAYT015427	PAYT013815	PAYT016732
PAYT015435	PAYT013819	PAYT016752
PAYT015442	PAYT013904	PAYT016760
PAYT015448	PAYT013924	PAYT016761
PAYT015478	PAYT013945	PAYT016762
PAYT015483	PAYT013955	PAYT016772
PAYT015497	PAYT013970	PAYT016782
PAYT015506	PAYT013971	PAYT016793
PAYT015514	PAYT013977	PAYT016806
PAYT015545	PAYT014004	PAYT016807
PAYT015556	PAYT014023	PAYT016823
PAYT015570	PAYT014040	PAYT016841
PAYT015581	PAYT014067	PAYT016883
PAYT015592	PAYT014069	PAYT016886
PAYT015598	PAYT014079	PAYT016933
PAYT015605	PAYT014118	PAYT016935
PAYT015635	PAYT014122	PAYT016943
PAYT015648	PAYT014124	PAYT016945
PAYT015655	PAYT014126	PAYT016947
PAYT015676	PAYT014147	PAYT016959
PAYT015703	PAYT014160	PAYT016968
PAYT015714	PAYT014165	PAYT016981
PAYT015716	PAYT014177	PAYT016996
PAYT015736	PAYT014187	PAYT017011
PAYT015763	PAYT014204	PAYT017012
PAYT015774	PAYT014230	PAYT017025
PAYT015775	PAYT014240	PAYT017039
PAYT015804	PAYT014257	PAYT017041
PAYT015809	PAYT014258	PAYT017061
PAYT015814	PAYT014263	PAYT017062
PAYT015819	PAYT014264	PAYT017080
PAYT015820	PAYT014271	PAYT017114
PAYT015852	PAYT014292	PAYT017115
PAYT015859	PAYT014299	PAYT017121
PAYT015862	PAYT014304	PAYT017135
PAYT015863	PAYT014309	PAYT017144
PAYT015881	PAYT014323	PAYT017175
PAYT015884	PAYT014325	PAYT017230
PAYT015902	PAYT014329	PAYT017242
PAYT015903	PAYT014333	PAYT017291
PAYT015905	PAYT014341	PAYT017315
PAYT015914	PAYT014377	PAYT017398
PAYT015919	PAYT014382	PAYT017402
PAYT015921	PAYT014392	PAYT017416
PAYT015927	PAYT014402	PAYT017427
PAYT015971	PAYT014418	PAYT017441
PAYT015973	PAYT014429	PAYT017482
PAYT015981	PAYT014441	PAYT017484
PAYT016012	PAYT014442	PAYT017494
PAYT016017	PAYT014465	PAYT017505
PAYT016021	PAYT014468	PAYT017521
PAYT016034	PAYT014474	PAYT017531
PAYT016040	PAYT014476	PAYT017563
PAYT016091	PAYT014511	PAYT017585
PAYT016100	PAYT014534	PAYT017588
PAYT016103	PAYT014541	PAYT017589
PAYT016111	PAYT014543	PAYT017590
PAYT016113	PAYT014551	PAYT017591
PAYT016126	PAYT014580	PAYT017597
PAYT016132	PAYT014606	PAYT017619
PAYT016133	PAYT014621	PAYT017622
PAYT016136	PAYT014625	PAYT017631
PAYT016138	PAYT014628	PAYT017632
PAYT016157	PAYT014634	PAYT017639
PAYT016162	PAYT014639	PAYT017674
PAYT016164	PAYT014674	PAYT017684
PAYT016186	PAYT014692	PAYT017685
PAYT016189	PAYT014694	PAYT017686
PAYT016193	PAYT014703	PAYT017693
PAYT016214	PAYT014708	PAYT017721
PAYT016216	PAYT014720	PAYT017724
PAYT016222	PAYT014729	PAYT017772
PAYT016225	PAYT014730	PAYT017775
PAYT016227	PAYT014731	PAYT017789
PAYT016229	PAYT014732	PAYT017804
PAYT016234	PAYT014733	PAYT017860
PAYT016252	PAYT014734	PAYT017866
PAYT016260	PAYT014750	PAYT017892
PAYT016265	PAYT014757	PAYT017895
PAYT016267	PAYT014776	PAYT017908
PAYT016279	PAYT014801	PAYT017922
PAYT016286	PAYT014809	PAYT017967
PAYT016288	PAYT014816	PAYT017985
PAYT016290	PAYT014833	PAYT017996
PAYT016291	PAYT014873	PAYT018005
PAYT016306	PAYT014889	PAYT018008
PAYT016310	PAYT014891	PAYT018011
PAYT016319	PAYT014896	PAYT018049
PAYT016330	PAYT014907	PAYT018055
PAYT016343	PAYT014908	PAYT018058
PAYT016348	PAYT014915	PAYT018074
PAYT016360	PAYT014927	PAYT018083
PAYT016372	PAYT014943	PAYT018085
PAYT016380	PAYT014951	PAYT018128
PAYT016387	PAYT014952	PAYT018129
PAYT016392	PAYT014964	PAYT018130
PAYT016402	PAYT014965	PAYT018136
PAYT016440	PAYT014986	PAYT018137
PAYT016450	PAYT015000	PAYT018147
PAYT016463	PAYT015020	PAYT018165
PAYT016481	PAYT015026	PAYT018167
PAYT016501	PAYT015028	PAYT018220
PAYT016503	PAYT015030	PAYT018239
PAYT016515	PAYT015038	PAYT018244
PAYT016516	PAYT015080	PAYT018273
PAYT016519	PAYT015105	PAYT018297
PAYT016521	PAYT015132	PAYT018306
PAYT016551	PAYT015136	PAYT018312
PAYT016555	PAYT015139	PAYT018320
PAYT016563	PAYT015144	PAYT018344
PAYT016587	PAYT015146	PAYT018374
PAYT016590	PAYT015148	PAYT018380
PAYT016619	PAYT015149	PAYT018387
PAYT016620	PAYT015164	PAYT018404
PAYT016623	PAYT015179	PAYT018409
PAYT016629	PAYT015185	PAYT018424
PAYT016645	PAYT015188	PAYT018438
PAYT016656	PAYT015209	PAYT018451
PAYT016657	PAYT015211	PAYT018471
PAYT016667	PAYT015229	PAYT018490
PAYT016683	PAYT015232	PAYT018494
PAYT016716	PAYT015239	PAYT018525
PAYT016719	PAYT015302	PAYT018527
PAYT016720	PAYT015313	PAYT018528
PAYT016721	PAYT015314	PAYT018536
PAYT016732	PAYT015315	PAYT018549
PAYT016746	PAYT015319	PAYT018554
PAYT016752	PAYT015332	PAYT018565
PAYT016760	PAYT015334	PAYT018572
PAYT016761	PAYT015339	PAYT018574
PAYT016762	PAYT015352	PAYT018599
PAYT016782	PAYT015368	PAYT018602
PAYT016784	PAYT015379	PAYT018633
PAYT016806	PAYT015399	PAYT018636
PAYT016807	PAYT015421	PAYT018645
PAYT016823	PAYT015427	PAYT018649
PAYT016880	PAYT015435	PAYT018656
PAYT016883	PAYT015442	PAYT018666
PAYT016886	PAYT015448	PAYT018668
PAYT016910	PAYT015478	PAYT018685
PAYT016933	PAYT015483	PAYT018728
PAYT016935	PAYT015497	PAYT018743
PAYT016943	PAYT015506	PAYT018757
PAYT016945	PAYT015514	PAYT018768
PAYT016950	PAYT015545	PAYT018788
PAYT016959	PAYT015556	PAYT018798
PAYT016968	PAYT015570	PAYT018809
PAYT016981	PAYT015581	PAYT018810
PAYT016996	PAYT015592	PAYT018845
PAYT017011	PAYT015598	PAYT018862
PAYT017012	PAYT015605	PAYT018867
PAYT017025	PAYT015635	PAYT018890
PAYT017041	PAYT015648	PAYT018891
PAYT017061	PAYT015655	PAYT018896
PAYT017062	PAYT015703	PAYT018901
PAYT017080	PAYT015714	PAYT018902
PAYT017114	PAYT015716	PAYT018903
PAYT017115	PAYT015763	PAYT018906
PAYT017121	PAYT015765	PAYT018920
PAYT017135	PAYT015804	PAYT018925
PAYT017175	PAYT015807	PAYT018939
PAYT017206	PAYT015809	PAYT018941
PAYT017230	PAYT015819	PAYT018946
PAYT017242	PAYT015820	PAYT018948
PAYT017269	PAYT015852	PAYT018956
PAYT017291	PAYT015859	PAYT018993
PAYT017315	PAYT015862	PAYT019007
PAYT017398	PAYT015863	PAYT019016
PAYT017416	PAYT015881	PAYT019020
PAYT017427	PAYT015884	PAYT019023
PAYT017441	PAYT015902	PAYT019037
PAYT017482	PAYT015903	PAYT019044
PAYT017484	PAYT015905	PAYT019045
PAYT017494	PAYT015914	PAYT019081
PAYT017531	PAYT015919	PAYT019090
PAYT017563	PAYT015921	PAYT019092
PAYT017585	PAYT015927	PAYT019116
PAYT017588	PAYT015933	PAYT019121
PAYT017589	PAYT015973	PAYT019124
PAYT017590	PAYT015981	PAYT019135
PAYT017591	PAYT016012	PAYT019154
PAYT017597	PAYT016017	PAYT019162
PAYT017601	PAYT016021	PAYT019178
PAYT017619	PAYT016033	PAYT019184
PAYT017622	PAYT016034	PAYT019224
PAYT017631	PAYT016040	PAYT019236
PAYT017632	PAYT016091	PAYT019243
PAYT017633	PAYT016100	PAYT019254
PAYT017639	PAYT016103	PAYT019257
PAYT017674	PAYT016111	PAYT019268
PAYT017684	PAYT016113	PAYT019292
PAYT017685	PAYT016126	PAYT019300
PAYT017686	PAYT016132	PAYT019313
PAYT017711	PAYT016133	PAYT019333
PAYT017721	PAYT016136	PAYT019334
PAYT017728	PAYT016138	PAYT019340
PAYT017762	PAYT016157	PAYT019352
PAYT017772	PAYT016162	PAYT019383
PAYT017775	PAYT016164	PAYT019391
PAYT017789	PAYT016186	PAYT019395
PAYT017804	PAYT016189	PAYT019408
PAYT017860	PAYT016193	PAYT019437
PAYT017866	PAYT016214	PAYT019466
PAYT017881	PAYT016216	PAYT019472
PAYT017892	PAYT016222	PAYT019533
PAYT017895	PAYT016225	PAYT019535
PAYT017910	PAYT016227	PAYT019541
PAYT017922	PAYT016229	PAYT019576
PAYT017923	PAYT016234	PAYT019580
PAYT017981	PAYT016252	PAYT019588
PAYT017985	PAYT016259	PAYT019593
PAYT017991	PAYT016260	PAYT019606
PAYT018005	PAYT016265	PAYT019609
PAYT018008	PAYT016267	PAYT019610
PAYT018011	PAYT016279	PAYT019612
PAYT018028	PAYT016286	PAYT019613
PAYT018049	PAYT016288	PAYT019632
PAYT018055	PAYT016290	PAYT019662
PAYT018058	PAYT016291	PAYT019671
PAYT018074	PAYT016306	PAYT019705
PAYT018083	PAYT016310	PAYT019737
PAYT018085	PAYT016319	PAYT019743
PAYT018128	PAYT016330	PAYT019753
PAYT018129	PAYT016343	PAYT019785
PAYT018136	PAYT016348	PAYT019786
PAYT018147	PAYT016360	PAYT019799
PAYT018165	PAYT016380	PAYT019808
PAYT018167	PAYT016387	PAYT019824
PAYT018220	PAYT016392	PAYT019826
PAYT018239	PAYT016394	PAYT019851
PAYT018244	PAYT016402	PAYT019862
PAYT018255	PAYT016431	PAYT019864
PAYT018273	PAYT016440	PAYT019866
PAYT018297	PAYT016450	PAYT019877
PAYT018306	PAYT016463	PAYT019878
PAYT018312	PAYT016481	PAYT019881
PAYT018320	PAYT016501	PAYT019890
PAYT018344	PAYT016503	PAYT019914
PAYT018345	PAYT016515	PAYT019935
PAYT018367	PAYT016516	PAYT019950
PAYT018374	PAYT016519	PAYT019964
PAYT018376	PAYT016521	PAYT019966
PAYT018377	PAYT016540	PAYT019972
PAYT018378	PAYT016551	PAYT020011
PAYT018380	PAYT016555	PAYT020017
PAYT018387	PAYT016563	PAYT020019
PAYT018404	PAYT016567	PAYT020020
PAYT018409	PAYT016587	PAYT020026
PAYT018411	PAYT016590	PAYT020029
PAYT018424	PAYT016619	PAYT020042
PAYT018476	PAYT016620	PAYT020048
PAYT018490	PAYT016623	PAYT020053
PAYT018494	PAYT016629	PAYT020078
PAYT018525	PAYT016645	PAYT020083
PAYT018528	PAYT016656	PAYT020106
PAYT018536	PAYT016657	PAYT020114
PAYT018554	PAYT016667	PAYT020119
PAYT018565	PAYT016683	PAYT020128
PAYT018572	PAYT016690	PAYT020129
PAYT018574	PAYT016716	PAYT020134
PAYT018599	PAYT016719	PAYT020152
PAYT018602	PAYT016720	PAYT020157
PAYT018623	PAYT016721	PAYT020171
PAYT018633	PAYT016732	PAYT020182
PAYT018645	PAYT016746	PAYT020185
PAYT018656	PAYT016752	PAYT020210
PAYT018666	PAYT016759	PAYT020222
PAYT018668	PAYT016760	PAYT020277
PAYT018678	PAYT016761	PAYT020292
PAYT018705	PAYT016762	PAYT020326
PAYT018728	PAYT016772	PAYT020333
PAYT018757	PAYT016782	PAYT020342
PAYT018768	PAYT016806	PAYT020344
PAYT018783	PAYT016807	PAYT020381
PAYT018788	PAYT016823	PAYT020385
PAYT018791	PAYT016841	PAYT020387
PAYT018798	PAYT016880	PAYT020394
PAYT018809	PAYT016883	PAYT020404
PAYT018810	PAYT016884	PAYT020405
PAYT018845	PAYT016886	PAYT020411
PAYT018862	PAYT016909	PAYT020416
PAYT018867	PAYT016910	PAYT020420
PAYT018890	PAYT016922	PAYT020437
PAYT018891	PAYT016933	PAYT020438
PAYT018896	PAYT016935	PAYT020439
PAYT018901	PAYT016943	PAYT020440
PAYT018902	PAYT016945	PAYT020443
PAYT018903	PAYT016950	PAYT020445
PAYT018906	PAYT016959	PAYT020469
PAYT018920	PAYT016981	PAYT020476
PAYT018925	PAYT017011	PAYT020491
PAYT018939	PAYT017012	PAYT020502
PAYT018941	PAYT017025	PAYT020518
PAYT018946	PAYT017036	PAYT020524
PAYT018948	PAYT017041	PAYT020537
PAYT018950	PAYT017061	PAYT020583
PAYT018956	PAYT017062	PAYT020586
PAYT019006	PAYT017080	PAYT020600
PAYT019016	PAYT017114	PAYT020619
PAYT019017	PAYT017115	PAYT020646
PAYT019020	PAYT017118	PAYT020655
PAYT019023	PAYT017121	PAYT020656
PAYT019037	PAYT017135	PAYT020681
PAYT019043	PAYT017144	PAYT020688
PAYT019044	PAYT017175	PAYT020698
PAYT019045	PAYT017206	PAYT020701
PAYT019063	PAYT017230	PAYT020704
PAYT019081	PAYT017242	PAYT020706
PAYT019090	PAYT017269	PAYT020728
PAYT019092	PAYT017291	PAYT020742
PAYT019121	PAYT017315	PAYT020783
PAYT019124	PAYT017398	PAYT020786
PAYT019135	PAYT017416	PAYT020788
PAYT019146	PAYT017427	PAYT020790
PAYT019154	PAYT017441	PAYT020795
PAYT019155	PAYT017482	PAYT020818
PAYT019162	PAYT017484	PAYT020825
PAYT019168	PAYT017505	PAYT020834
PAYT019170	PAYT017531	PAYT020838
PAYT019178	PAYT017563	PAYT020859
PAYT019184	PAYT017585	PAYT020863
PAYT019224	PAYT017586	PAYT020866
PAYT019236	PAYT017588	PAYT020879
PAYT019245	PAYT017589	PAYT020923
PAYT019246	PAYT017590	PAYT020930
PAYT019254	PAYT017591	PAYT020934
PAYT019256	PAYT017597	PAYT020937
PAYT019257	PAYT017601	PAYT020940
PAYT019258	PAYT017619	PAYT020947
PAYT019268	PAYT017622	PAYT020957
PAYT019292	PAYT017631	PAYT020964
PAYT019300	PAYT017632	PAYT020966
PAYT019313	PAYT017633	PAYT020967
PAYT019333	PAYT017639	PAYT020982
PAYT019334	PAYT017674	PAYT021019
PAYT019340	PAYT017684	PAYT021028
PAYT019352	PAYT017685	PAYT021053
PAYT019383	PAYT017686	PAYT021077
PAYT019391	PAYT017693	PAYT021089
PAYT019395	PAYT017711	PAYT021116
PAYT019408	PAYT017724	PAYT021124
PAYT019420	PAYT017728	PAYT021133
PAYT019433	PAYT017760	PAYT021203
PAYT019466	PAYT017762	PAYT021211
PAYT019472	PAYT017772	PAYT021230
PAYT019476	PAYT017775	PAYT021234
PAYT019481	PAYT017789	PAYT021263
PAYT019533	PAYT017804	PAYT021269
PAYT019535	PAYT017860	PAYT021275
PAYT019576	PAYT017866	PAYT021279
PAYT019580	PAYT017881	PAYT021285
PAYT019588	PAYT017892	PAYT021305
PAYT019593	PAYT017895	PAYT021349
PAYT019606	PAYT017910	PAYT021387
PAYT019609	PAYT017922	PAYT021391
PAYT019610	PAYT017923	PAYT021433
PAYT019612	PAYT017966	PAYT021440
PAYT019613	PAYT017981	PAYT021442
PAYT019615	PAYT017985	PAYT021465
PAYT019662	PAYT017991	PAYT021471
PAYT019671	PAYT017992	PAYT021521
PAYT019705	PAYT018005	PAYT021522
PAYT019708	PAYT018008	PAYT021536
PAYT019743	PAYT018011	PAYT021537
PAYT019777	PAYT018028	PAYT021544
PAYT019785	PAYT018049	PAYT021572
PAYT019786	PAYT018055	PAYT021577
PAYT019799	PAYT018058	PAYT021585
PAYT019808	PAYT018074	PAYT021615
PAYT019824	PAYT018083	PAYT021631
PAYT019826	PAYT018085	PAYT021667
PAYT019851	PAYT018128	PAYT021687
PAYT019862	PAYT018129	PAYT021710
PAYT019864	PAYT018136	PAYT021719
PAYT019866	PAYT018147	PAYT021737
PAYT019877	PAYT018165	PAYT021746
PAYT019878	PAYT018167	PAYT021804
PAYT019881	PAYT018199	PAYT021817
PAYT019890	PAYT018220	PAYT021821
PAYT019896	PAYT018239	PAYT021823
PAYT019914	PAYT018244	PAYT021863
PAYT019935	PAYT018255	PAYT021880
PAYT019950	PAYT018273	PAYT021907
PAYT019958	PAYT018297	PAYT021922
PAYT019964	PAYT018306	PAYT021927
PAYT019966	PAYT018312	PAYT021966
PAYT019971	PAYT018320	PAYT021971
PAYT019972	PAYT018344	PAYT022008
PAYT019974	PAYT018345	PAYT022016
PAYT020011	PAYT018367	PAYT022020
PAYT020017	PAYT018374	PAYT022022
PAYT020020	PAYT018376	PAYT022050
PAYT020026	PAYT018377	PAYT022144
PAYT020029	PAYT018378	PAYT022169
PAYT020042	PAYT018387	PAYT022173
PAYT020048	PAYT018404	PAYT022232
PAYT020053	PAYT018409	PAYT022235
PAYT020057	PAYT018411	PAYT022236
PAYT020078	PAYT018424	PAYT022237
PAYT020083	PAYT018438	PAYT022283
PAYT020114	PAYT018476	PAYT022285
PAYT020119	PAYT018494	PAYT022304
PAYT020128	PAYT018525	PAYT022305
PAYT020129	PAYT018527	PAYT022317
PAYT020141	PAYT018528	PAYT022341
PAYT020152	PAYT018536	PAYT022356
PAYT020157	PAYT018554	PAYT022363
PAYT020171	PAYT018565	PAYT022369
PAYT020182	PAYT018570	PAYT022377
PAYT020185	PAYT018572	PAYT022381
PAYT020205	PAYT018574	PAYT022384
PAYT020210	PAYT018599	PAYT022389
PAYT020276	PAYT018602	PAYT022397
PAYT020277	PAYT018623	PAYT022405
PAYT020292	PAYT018633	PAYT022419
PAYT020326	PAYT018645	PAYT022442
PAYT020333	PAYT018656	PAYT022455
PAYT020334	PAYT018666	PAYT022459
PAYT020342	PAYT018668	PAYT022486
PAYT020344	PAYT018678	PAYT022488
PAYT020371	PAYT018705	PAYT022492
PAYT020381	PAYT018728	PAYT022495
PAYT020385	PAYT018738	PAYT022496
PAYT020404	PAYT018757	PAYT022513
PAYT020405	PAYT018768	PAYT022519
PAYT020416	PAYT018781	PAYT022532
PAYT020419	PAYT018783	PAYT022639
PAYT020423	PAYT018788	PAYT022663
PAYT020437	PAYT018791	PAYT022689
PAYT020438	PAYT018809	PAYT022705
PAYT020439	PAYT018810	PAYT022742
PAYT020440	PAYT018845	PAYT022745
PAYT020443	PAYT018862	PAYT022774
PAYT020445	PAYT018890	PAYT022786
PAYT020469	PAYT018891	PAYT022792
PAYT020476	PAYT018896	PAYT022796
PAYT020479	PAYT018901	PAYT022820
PAYT020491	PAYT018902	PAYT022824
PAYT020502	PAYT018903	PAYT022828
PAYT020518	PAYT018906	PAYT022836
PAYT020524	PAYT018920	PAYT022841
PAYT020537	PAYT018925	PAYT022855
PAYT020557	PAYT018939	PAYT022883
PAYT020563	PAYT018941	PAYT022890
PAYT020567	PAYT018946	PAYT022898
PAYT020583	PAYT018948	PAYT022904
PAYT020586	PAYT018950	PAYT022932
PAYT020600	PAYT018956	PAYT022941
PAYT020619	PAYT018963	PAYT022944
PAYT020645	PAYT019016	PAYT022947
PAYT020646	PAYT019017	PAYT022959
PAYT020655	PAYT019020	PAYT023006
PAYT020656	PAYT019023	PAYT023012
PAYT020681	PAYT019037	PAYT023021
PAYT020688	PAYT019043	PAYT023027
PAYT020696	PAYT019044	PAYT023033
PAYT020698	PAYT019045	PAYT023047
PAYT020704	PAYT019050	PAYT023087
PAYT020728	PAYT019063	PAYT023092
PAYT020742	PAYT019081	PAYT023096
PAYT020753	PAYT019090	PAYT023136
PAYT020783	PAYT019092	PAYT023142
PAYT020786	PAYT019121	PAYT023146
PAYT020790	PAYT019123	PAYT023216
PAYT020795	PAYT019124	PAYT023220
PAYT020834	PAYT019135	PAYT023228
PAYT020838	PAYT019146	PAYT023235
PAYT020851	PAYT019154	PAYT023239
PAYT020859	PAYT019155	PAYT023282
PAYT020860	PAYT019162	PAYT023308
PAYT020863	PAYT019168	PAYT023310
PAYT020866	PAYT019170	PAYT023314
PAYT020879	PAYT019178	PAYT023319
PAYT020901	PAYT019184	PAYT023324
PAYT020902	PAYT019224	PAYT023331
PAYT020919	PAYT019225	PAYT023332
PAYT020923	PAYT019226	PAYT023341
PAYT020934	PAYT019236	PAYT023348
PAYT020937	PAYT019245	PAYT023373
PAYT020940	PAYT019246	PAYT023413
PAYT020964	PAYT019254	PAYT023418
PAYT020966	PAYT019256	PAYT023427
PAYT020967	PAYT019257	PAYT023431
PAYT020982	PAYT019258	PAYT023462
PAYT021019	PAYT019268	PAYT023469
PAYT021028	PAYT019277	PAYT023475
PAYT021053	PAYT019288	PAYT023513
PAYT021077	PAYT019292	PAYT023518
PAYT021089	PAYT019298	PAYT023519
PAYT021132	PAYT019300	PAYT023521
PAYT021133	PAYT019313	PAYT023554
PAYT021204	PAYT019333	PAYT023590
PAYT021211	PAYT019334	PAYT023591
PAYT021230	PAYT019340	PAYT023602
PAYT021234	PAYT019352	PAYT023618
PAYT021249	PAYT019383	PAYT023679
PAYT021269	PAYT019391	PAYT023712
PAYT021275	PAYT019395	PAYT023727
PAYT021279	PAYT019408	PAYT023731
PAYT021285	PAYT019415	PAYT023777
PAYT021305	PAYT019420	PAYT023780
PAYT021307	PAYT019433	PAYT023789
PAYT021349	PAYT019463	PAYT023796
PAYT021387	PAYT019466	PAYT023804
PAYT021391	PAYT019472	PAYT023815
PAYT021433	PAYT019476	PAYT023816
PAYT021440	PAYT019481	PAYT023827
PAYT021442	PAYT019490	PAYT023838
PAYT021465	PAYT019495	PAYT023844
PAYT021467	PAYT019524	PAYT023854
PAYT021471	PAYT019533	PAYT023860
PAYT021521	PAYT019535	PAYT023862
PAYT021522	PAYT019564	PAYT023864
PAYT021536	PAYT019576	PAYT023868
PAYT021537	PAYT019580	PAYT023873
PAYT021544	PAYT019588	PAYT023882
PAYT021554	PAYT019593	PAYT023886
PAYT021572	PAYT019606	PAYT023887
PAYT021577	PAYT019609	PAYT023888
PAYT021585	PAYT019610	PAYT023894
PAYT021615	PAYT019612	PAYT023899
PAYT021631	PAYT019613	PAYT023901
PAYT021639	PAYT019616	PAYT023905
PAYT021667	PAYT019632	PAYT023913
PAYT021687	PAYT019634	PAYT023914
PAYT021702	PAYT019639	PAYT023919
PAYT021710	PAYT019653	PAYT023952
PAYT021737	PAYT019657	PAYT023994
PAYT021746	PAYT019662	PAYT023996
PAYT021804	PAYT019671	PAYT023997
PAYT021817	PAYT019705	PAYT024002
PAYT021820	PAYT019707	PAYT024005
PAYT021823	PAYT019708	PAYT024013
PAYT021850	PAYT019743	PAYT024021
PAYT021863	PAYT019777	PAYT024027
PAYT021907	PAYT019785	PAYT024028
PAYT021922	PAYT019786	PAYT024030
PAYT021926	PAYT019799	PAYT024078
PAYT021927	PAYT019808	PAYT024101
PAYT021949	PAYT019824	PAYT024159
PAYT021971	PAYT019851	PAYT024184
PAYT021983	PAYT019862	PAYT024202
PAYT022008	PAYT019864	PAYT024203
PAYT022016	PAYT019866	PAYT024204
PAYT022020	PAYT019877	PAYT024244
PAYT022022	PAYT019878	PAYT024261
PAYT022039	PAYT019881	PAYT024265
PAYT022049	PAYT019890	PAYT024274
PAYT022050	PAYT019896	PAYT024276
PAYT022054	PAYT019914	PAYT024295
PAYT022144	PAYT019934	PAYT024296
PAYT022173	PAYT019935	PAYT024297
PAYT022187	PAYT019950	PAYT024304
PAYT022232	PAYT019958	PAYT024310
PAYT022235	PAYT019964	PAYT024311
PAYT022236	PAYT019966	PAYT024322
PAYT022237	PAYT019971	PAYT024341
PAYT022285	PAYT019972	PAYT024345
PAYT022304	PAYT019974	PAYT024357
PAYT022356	PAYT020017	PAYT024361
PAYT022363	PAYT020020	PAYT024362
PAYT022365	PAYT020026	PAYT024420
PAYT022369	PAYT020029	PAYT024423
PAYT022377	PAYT020042	PAYT024446
PAYT022379	PAYT020048	PAYT024448
PAYT022381	PAYT020053	PAYT024456
PAYT022384	PAYT020056	PAYT024491
PAYT022389	PAYT020057	PAYT024509
PAYT022390	PAYT020078	PAYT024513
PAYT022397	PAYT020083	PAYT024525
PAYT022405	PAYT020088	PAYT024528
PAYT022419	PAYT020114	PAYT024530
PAYT022442	PAYT020119	PAYT024539
PAYT022455	PAYT020128	PAYT024544
PAYT022459	PAYT020129	PAYT024568
PAYT022488	PAYT020141	PAYT024602
PAYT022495	PAYT020152	PAYT024618
PAYT022496	PAYT020157	PAYT024627
PAYT022513	PAYT020171	PAYT024675
PAYT022519	PAYT020182	PAYT024693
PAYT022532	PAYT020185	PAYT024700
PAYT022592	PAYT020205	PAYT024717
PAYT022595	PAYT020210	PAYT024731
PAYT022598	PAYT020277	PAYT024734
PAYT022614	PAYT020292	PAYT024752
PAYT022639	PAYT020297	PAYT024770
PAYT022663	PAYT020326	PAYT024771
PAYT022689	PAYT020333	PAYT024784
PAYT022700	PAYT020334	PAYT024801
PAYT022705	PAYT020340	PAYT024804
PAYT022717	PAYT020342	PAYT024822
PAYT022742	PAYT020371	PAYT024829
PAYT022745	PAYT020381	PAYT024842
PAYT022757	PAYT020383	PAYT024848
PAYT022763	PAYT020385	PAYT024849
PAYT022774	PAYT020393	PAYT024853
PAYT022776	PAYT020404	PAYT024874
PAYT022786	PAYT020405	PAYT024875
PAYT022787	PAYT020416	PAYT024882
PAYT022792	PAYT020423	PAYT024909
PAYT022796	PAYT020437	PAYT024926
PAYT022820	PAYT020438	PAYT024933
PAYT022824	PAYT020440	PAYT024934
PAYT022828	PAYT020443	PAYT024936
PAYT022836	PAYT020445	PAYT024953
PAYT022841	PAYT020469	PAYT024959
PAYT022855	PAYT020476	PAYT024976
PAYT022873	PAYT020479	PAYT024983
PAYT022884	PAYT020491	PAYT024990
PAYT022890	PAYT020498	PAYT024996
PAYT022898	PAYT020502	PAYT025027
PAYT022899	PAYT020518	PAYT025045
PAYT022900	PAYT020524	PAYT025071
PAYT022904	PAYT020537	PAYT025075
PAYT022932	PAYT020557	PAYT025076
PAYT022934	PAYT020563	PAYT025078
PAYT022941	PAYT020567	PAYT025108
PAYT022944	PAYT020575	PAYT025116
PAYT022945	PAYT020583	PAYT025118
PAYT022947	PAYT020586	PAYT025122
PAYT022949	PAYT020600	PAYT025127
PAYT022959	PAYT020619	PAYT025137
PAYT022973	PAYT020643	PAYT025172
PAYT022997	PAYT020645	PAYT025180
PAYT023006	PAYT020646	PAYT025182
PAYT023007	PAYT020655	PAYT025206
PAYT023012	PAYT020656	PAYT025214
PAYT023021	PAYT020681	PAYT025216
PAYT023027	PAYT020688	PAYT025226
PAYT023033	PAYT020696	PAYT025232
PAYT023045	PAYT020698	PAYT025236
PAYT023047	PAYT020701	PAYT025237
PAYT023087	PAYT020704	PAYT025280
PAYT023092	PAYT020728	PAYT025299
PAYT023096	PAYT020742	PAYT025306
PAYT023136	PAYT020753	PAYT025320
PAYT023146	PAYT020783	PAYT025321
PAYT023147	PAYT020786	PAYT025328
PAYT023200	PAYT020790	PAYT025338
PAYT023201	PAYT020795	PAYT025339
PAYT023216	PAYT020834	PAYT025340
PAYT023220	PAYT020838	PAYT025356
PAYT023228	PAYT020851	PAYT025371
PAYT023235	PAYT020859	PAYT025376
PAYT023257	PAYT020860	PAYT025381
PAYT023281	PAYT020863	PAYT025401
PAYT023308	PAYT020879	PAYT025402
PAYT023310	PAYT020901	PAYT025424
PAYT023314	PAYT020902	PAYT025433
PAYT023319	PAYT020913	PAYT025434
PAYT023324	PAYT020919	PAYT025451
PAYT023331	PAYT020923	PAYT025452
PAYT023332	PAYT020930	PAYT025480
PAYT023341	PAYT020934	PAYT025483
PAYT023342	PAYT020937	PAYT025488
PAYT023348	PAYT020940	PAYT025493
PAYT023373	PAYT020956	PAYT025494
PAYT023383	PAYT020964	PAYT025554
PAYT023392	PAYT020966	PAYT025567
PAYT023405	PAYT020967	PAYT025591
PAYT023413	PAYT020982	PAYT025597
PAYT023418	PAYT021019	PAYT025600
PAYT023425	PAYT021028	PAYT025629
PAYT023427	PAYT021053	PAYT025639
PAYT023431	PAYT021077	PAYT025645
PAYT023469	PAYT021089	PAYT025666
PAYT023475	PAYT021097	PAYT025697
PAYT023513	PAYT021132	PAYT025718
PAYT023518	PAYT021133	PAYT025753
PAYT023519	PAYT021204	PAYT025764
PAYT023521	PAYT021211	PAYT025781
PAYT023554	PAYT021230	PAYT025794
PAYT023555	PAYT021234	PAYT025804
PAYT023590	PAYT021249	PAYT025818
PAYT023591	PAYT021269	PAYT025822
PAYT023602	PAYT021275	PAYT025825
PAYT023615	PAYT021276	PAYT025836
PAYT023618	PAYT021279	PAYT025840
PAYT023679	PAYT021285	PAYT025844
PAYT023706	PAYT021295	PAYT025892
PAYT023712	PAYT021305	PAYT025929
PAYT023718	PAYT021307	PAYT025930
PAYT023727	PAYT021319	PAYT025997
PAYT023731	PAYT021339	PAYT026021
PAYT023777	PAYT021346	PAYT026029
PAYT023780	PAYT021349	PAYT026038
PAYT023789	PAYT021387	PAYT026055
PAYT023796	PAYT021391	PAYT026069
PAYT023804	PAYT021433	PAYT026078
PAYT023815	PAYT021440	PAYT026091
PAYT023816	PAYT021442	PAYT026097
PAYT023819	PAYT021465	PAYT026101
PAYT023827	PAYT021467	PAYT026109
PAYT023838	PAYT021471	PAYT026139
PAYT023840	PAYT021476	PAYT026147
PAYT023844	PAYT021484	PAYT026155
PAYT023854	PAYT021495	PAYT026159
PAYT023860	PAYT021521	PAYT026160
PAYT023862	PAYT021522	PAYT026223
PAYT023864	PAYT021529	PAYT026239
PAYT023868	PAYT021536	PAYT026247
PAYT023873	PAYT021537	PAYT026260
PAYT023882	PAYT021539	PAYT026267
PAYT023886	PAYT021544	PAYT026283
PAYT023887	PAYT021548	PAYT026290
PAYT023888	PAYT021554	PAYT026312
PAYT023890	PAYT021571	PAYT026325
PAYT023894	PAYT021572	PAYT026352
PAYT023899	PAYT021577	PAYT026355
PAYT023901	PAYT021585	PAYT026357
PAYT023905	PAYT021615	PAYT026376
PAYT023913	PAYT021631	PAYT026378
PAYT023914	PAYT021639	PAYT026390
PAYT023919	PAYT021667	PAYT026411
PAYT023944	PAYT021687	PAYT026438
PAYT023952	PAYT021702	PAYT026452
PAYT023994	PAYT021710	PAYT026492
PAYT023996	PAYT021715	PAYT026495
PAYT023997	PAYT021737	PAYT026496
PAYT024002	PAYT021746	PAYT026499
PAYT024005	PAYT021804	PAYT026504
PAYT024013	PAYT021817	PAYT026524
PAYT024021	PAYT021820	PAYT026525
PAYT024026	PAYT021821	PAYT026543
PAYT024027	PAYT021823	PAYT026560
PAYT024030	PAYT021837	PAYT026574
PAYT024078	PAYT021850	PAYT026577
PAYT024101	PAYT021863	PAYT026578
PAYT024159	PAYT021907	PAYT026580
PAYT024184	PAYT021922	PAYT026595
PAYT024202	PAYT021926	PAYT026623
PAYT024203	PAYT021927	PAYT026705
PAYT024204	PAYT021949	PAYT026715
PAYT024212	PAYT021971	PAYT026718
PAYT024234	PAYT021983	PAYT026730
PAYT024244	PAYT022008	PAYT026738
PAYT024252	PAYT022016	PAYT026739
PAYT024261	PAYT022022	PAYT026744
PAYT024262	PAYT022023	PAYT026760
PAYT024265	PAYT022049	PAYT026765
PAYT024272	PAYT022050	PAYT026771
PAYT024274	PAYT022144	PAYT026776
PAYT024276	PAYT022153	PAYT026786
PAYT024282	PAYT022173	PAYT026796
PAYT024295	PAYT022187	PAYT026805
PAYT024296	PAYT022232	PAYT026808
PAYT024297	PAYT022235	PAYT026813
PAYT024301	PAYT022236	PAYT026820
PAYT024302	PAYT022237	PAYT026823
PAYT024304	PAYT022279	PAYT026825
PAYT024309	PAYT022285	PAYT026829
PAYT024310	PAYT022304	PAYT026846
PAYT024311	PAYT022341	PAYT026847
PAYT024322	PAYT022342	PAYT026848
PAYT024341	PAYT022356	PAYT026851
PAYT024344	PAYT022363	PAYT026872
PAYT024345	PAYT022369	PAYT026882
PAYT024356	PAYT022377	PAYT026895
PAYT024357	PAYT022379	PAYT026919
PAYT024359	PAYT022384	PAYT026922
PAYT024361	PAYT022389	PAYT026925
PAYT024362	PAYT022390	PAYT026960
PAYT024420	PAYT022397	PAYT026964
PAYT024423	PAYT022405	PAYT026973
PAYT024446	PAYT022418	PAYT026994
PAYT024448	PAYT022419	PAYT026997
PAYT024456	PAYT022442	PAYT027006
PAYT024491	PAYT022446	PAYT027014
PAYT024509	PAYT022455	PAYT027015
PAYT024513	PAYT022459	PAYT027021
PAYT024528	PAYT022488	PAYT027030
PAYT024530	PAYT022495	PAYT027060
PAYT024539	PAYT022496	PAYT027102
PAYT024544	PAYT022513	PAYT027119
PAYT024568	PAYT022519	PAYT027122
PAYT024602	PAYT022532	PAYT027136
PAYT024606	PAYT022557	PAYT027161
PAYT024618	PAYT022592	PAYT027172
PAYT024693	PAYT022595	PAYT027197
PAYT024700	PAYT022598	PAYT027274
PAYT024717	PAYT022600	PAYT027286
PAYT024734	PAYT022614	PAYT027374
PAYT024752	PAYT022639	PAYT027377
PAYT024762	PAYT022647	PAYT027381
PAYT024771	PAYT022663	PAYT027409
PAYT024784	PAYT022689	PAYT027410
PAYT024801	PAYT022700	PAYT027422
PAYT024804	PAYT022705	PAYT027435
PAYT024822	PAYT022717	PAYT027457
PAYT024842	PAYT022742	PAYT027462
PAYT024848	PAYT022745	PAYT027466
PAYT024849	PAYT022763	PAYT027478
PAYT024853	PAYT022774	PAYT027479
PAYT024874	PAYT022776	PAYT027499
PAYT024875	PAYT022786	PAYT027501
PAYT024882	PAYT022787	PAYT027502
PAYT024909	PAYT022792	PAYT027523
PAYT024922	PAYT022796	PAYT027536
PAYT024926	PAYT022814	PAYT027571
PAYT024933	PAYT022820	PAYT027574
PAYT024934	PAYT022824	PAYT027575
PAYT024936	PAYT022828	PAYT027576
PAYT024940	PAYT022836	PAYT027586
PAYT024953	PAYT022841	PAYT027594
PAYT024959	PAYT022855	PAYT027598
PAYT024976	PAYT022884	PAYT027599
PAYT024983	PAYT022886	PAYT027614
PAYT024997	PAYT022890	PAYT027621
PAYT025013	PAYT022894	PAYT027656
PAYT025027	PAYT022898	PAYT027665
PAYT025045	PAYT022900	PAYT027671
PAYT025068	PAYT022904	PAYT027676
PAYT025071	PAYT022918	PAYT027735
PAYT025076	PAYT022921	PAYT027771
PAYT025078	PAYT022932	PAYT027772
PAYT025108	PAYT022941	PAYT027773
PAYT025116	PAYT022944	PAYT027792
PAYT025118	PAYT022945	PAYT027795
PAYT025122	PAYT022947	PAYT027809
PAYT025127	PAYT022949	PAYT027838
PAYT025137	PAYT022959	PAYT027875
PAYT025169	PAYT022973	PAYT027890
PAYT025172	PAYT022998	PAYT027892
PAYT025180	PAYT023006	PAYT027909
PAYT025182	PAYT023007	PAYT027951
PAYT025206	PAYT023012	PAYT027996
PAYT025214	PAYT023021	PAYT028015
PAYT025216	PAYT023027	PAYT028049
PAYT025226	PAYT023033	PAYT028073
PAYT025232	PAYT023045	PAYT028078
PAYT025236	PAYT023047	PAYT028089
PAYT025237	PAYT023077	PAYT028110
PAYT025255	PAYT023087	PAYT028112
PAYT025280	PAYT023092	PAYT028115
[truncated: 1,441 more rows]
