# Supplementary material for: Coexpression of PalbHLH1 and PalMYB90 Genes From Populus alba Enhances Pathogen Resistance in Poplar by Increasing the Flavonoid Content
Source: Front Plant Sci. 2020 Feb 26;10:1772. doi: 10.3389/fpls.2019.01772 (PMC7054340; doi:10.3389/fpls.2019.01772)
Supplement: Datasheets 3 — Read mapping results of WT, MYB90/bHLH1-OE line, WT infested by B. cinerea (WT-B. cinerea), WT infested by D. gregaria (WT-D. gregaria), MYB90/bHLH1-OE line infested by B. cinerea (OE-B. cinerea) and MYB90/bHLH1-OE line infested by D. gregaria (OE-D. gregaria). [file DataSheet_3.xls]

OE-1.R1	150	20493997	3.07409955
OE-1.R2	150	20493997	3.07409955
OE-2.R1	150	20969966	3.1454949
OE-2.R2	150	20969966	3.1454949
OE-3.R1	150	20870415	3.13056225
OE-3.R2	150	20870415	3.13056225
OE-cinerea-1.R1	150	20247560	3.037134
OE-cinerea-1.R2	150	20247560	3.037134
OE-cinerea-2.R1	150	20731355	3.10970325
OE-cinerea-2.R2	150	20731355	3.10970325
OE-cinerea-3.R1	150	20983461	3.14751915
OE-cinerea-3.R2	150	20983461	3.14751915
OE-gregaria-1.R1	150	20300222	3.0450333
OE-gregaria-1.R2	150	20300222	3.0450333
OE-gregaria-2.R1	150	20230677	3.03460155
OE-gregaria-2.R2	150	20230677	3.03460155
OE-gregaria-3.R1	150	20187593	3.02813895
OE-gregaria-3.R2	150	20187593	3.02813895
WT-1.R1	150	20915381	3.13730715
WT-1.R2	150	20915381	3.13730715
WT-2.R1	150	20980221	3.14703315
WT-2.R2	150	20980221	3.14703315
WT-3.R1	150	20685602	3.1028403
WT-3.R2	150	20685602	3.1028403
WT-cinerea-1.R1	150	20902193	3.13532895
WT-cinerea-1.R2	150	20902193	3.13532895
WT-cinerea-2.R1	150	20424272	3.0636408
WT-cinerea-2.R2	150	20424272	3.0636408
WT-cinerea-3.R1	150	20027983	3.00419745
WT-cinerea-3.R2	150	20027983	3.00419745
WT-gregaria-1.R1	150	20225600	3.03384
WT-gregaria-1.R2	150	20225600	3.03384
WT-gregaria-2.R1	150	20201806	3.0302709
WT-gregaria-2.R2	150	20201806	3.0302709
WT-gregaria-3.R1	150	20952112	3.1428168
WT-gregaria-3.R2	150	20952112	3.1428168
